# Supplementary material for: Gut microbiome is linked to functions of peripheral immune cells in transition cows during excessive lipolysis
Source: Microbiome. 2023 Mar 3;11:40. doi: 10.1186/s40168-023-01492-3 (PMC9983187; doi:10.1186/s40168-023-01492-3)
Supplement: Supplementary file 2 — Additional file 1: Table S1. Comparison of plasma physiological parameters, inflammation, oxidative stress and phenotypic characteristics between cows with and without excessive lipolysis at -7d before calving. Table S2. The marker gene list of the 26 immune cell clusters. Table S3. The specific markers of major cell types. Table S4. Identified high-quality ASVs in LNF and HNF cows. Table S5. The significantly defferent microbes between LNF and HNF cows by wilcox.test. Table S6. The results of Netshift analysis from significant microbial species between LNF and HNF cows. Table S7. The enriched KEGG pathways (level3) in the gut of LNF cows and HNF cows. Table S8. Correlations between significant different species and fecal and plasma bile aicds. Table S9. The differential down-regulated genes between LNFC and HNFC in CD14+MON and FCGR3A+MON. Table S10. Bile acid regulated gene list. [file 40168_2023_1492_MOESM1_ESM.xlsx]

## Sheet: Table S1
Supplementary Table 1. Comparison of plasma physiological parameters, inflammation, oxidative stress and phenotypic characteristics between cows with and without excessive lipolysis at -7d before calving.
Items	LNF1	HNF2	SEM	P-value
Physiological parameters
Alanine aminotransferase, U/L	19.3	19.5	1.61	0.95
Aspartate aminotransferase, U/L	65.3	64.3	4.6	0.88
Total protein, g/L	75.9	73.7	3.18	0.64
Albumin, g/L	33.3	34	0.89	0.64
Glucose, mmol/L	4.14	3.94	0.11	0.24
Blood urea nitrogen , mmol/L	4.2	4.8	0.45	0.36
Creatinine, μmol/L	97.5	111	7.34	0.23
Cholesterol, mmol/L	2.96	3.08	0.25	0.74
Triglyceride, mmol/L	0.24	0.23	0.03	0.76
β-hydroxybutyrate, μmol/L	415	399	43.5	0.8
Nonesterified fatty acid, μmol/L	230	260	42.1	0.62
Inflammation biomarkers
Haptoglobin, U/L	305	308	30.3	0.94
Serum amyloid A, μg/mL	37.3	36.8	2.61	0.91
Oxidative stress biomarkers
Superoxide dismutase, U/mL	174	178	8.14	0.78
Total antioxidant capacity, mmol/L	0.52	0.49	0.01	0.22
Catalase, U/mL	1.08	1.24	0.07	0.15
Glutathione peroxidase, U/mL	23.7	21.9	2.55	0.64
Malondialdehyde, nmol/mL	3.54	2.91	0.83	0.61
Phenotypic characteristics
Milk yield, kg/d	-	-	-	-
Parity	-	-	-	-
4Body condition scores	3.15	3.29	0.13	0.26
1LNF = low non-esterified fatty acids
2HNF = high non-esterified fatty acids
3Body condition was scored following the method described by Edmonson et al. (1989), using a 5-point scale (1 = thin, 5 = fat) at 3 time points (06:00, 14:00, 20:00).

## Sheet: Table S2
Supplementary Table2. The marker gene list of the 26 immune cell clusters
gene	pct.1	pct.2	p_val_adj	cluster	avg_log2FC
MS4A1	0.992	0.34	0	0	1.4102
CD79B	0.93	0.286	0	0	1.30299
KIAA0040	0.788	0.196	0	0	1.28921
PHGDH	0.952	0.402	0	0	1.25327
ENSBTAG00000009656	0.906	0.304	0	0	1.22034
VPREB3	0.605	0.134	0	0	1.21223
BANK1	0.962	0.338	0	0	1.18274
CD79A	0.978	0.361	0	0	1.18271
TNFRSF13C	0.865	0.257	0	0	1.16465
PEBP1	0.97	0.534	0	0	1.15828
DERL3	0.663	0.168	0	0	1.09127
TUT4	0.933	0.434	0	0	1.07168
SPIB	0.771	0.225	0	0	1.059
PRMT1	0.914	0.407	0	0	1.05597
HSP90AB1	0.997	0.69	0	0	1.05427
RPS6	1	0.787	0	0	1.04848
ZNF106	0.879	0.386	0	0	1.04388
5-8S-rRNA.4	0.96	0.582	0	0	1.03875
ENSBTAG00000013919	0.999	0.546	0	0	1.0268
CD74	1	0.636	0	0	1.01757
RBM43	0.793	0.319	0	0	0.980797
RUNX1T1	0.531	0.125	0	0	0.979249
SYK	0.835	0.321	0	0	0.97326
RACK1	0.999	0.786	0	0	0.96993
APEX1	0.757	0.301	0	0	0.962543
RPS8	1	0.878	0	0	0.952168
TEP1	0.582	0.165	0	0	0.943809
H1-4	0.906	0.499	0	0	0.940415
LMO2	0.842	0.329	0	0	0.929486
RPL4	0.944	0.56	0	0	0.907015
ITM2C	0.968	0.558	0	0	0.896315
NCL	0.989	0.669	0	0	0.895054
RPS18	1	0.82	0	0	0.891738
BOLA-DRA	1	0.535	0	0	0.887814
RPL3	0.999	0.74	0	0	0.887264
INPP5B	0.753	0.297	0	0	0.884633
NPM1	0.83	0.4	0	0	0.884301
LBH	0.825	0.345	0	0	0.876093
RPL22L1	0.913	0.514	0	0	0.864326
BLNK	0.572	0.156	0	0	0.862912
MTPN	0.933	0.477	0	0	0.862732
MX1	0.941	0.395	0	0	0.861731
POU2AF1	0.551	0.142	0	0	0.853025
EEF1B2	0.975	0.628	0	0	0.84063
MAP3K1	0.807	0.4	0	0	0.836808
EEF1D	0.982	0.637	0	0	0.824912
RPL7A	1	0.829	0	0	0.822645
RALGPS2	0.887	0.416	0	0	0.820406
MACF1	0.921	0.536	0	0	0.814394
RPS11	1	0.881	0	0	0.810966
NT5C	0.801	0.387	0	0	0.808987
ENSBTAG00000001219	0.819	0.318	0	0	0.806443
SERBP1	0.955	0.595	0	0	0.802781
TCF4	0.605	0.192	0	0	0.802162
EEF2	0.977	0.649	0	0	0.797919
PPP1R1B	0.51	0.134	0	0	0.782198
C1QBP	0.744	0.325	0	0	0.781086
CD22	0.573	0.175	0	0	0.778125
CMTM7	0.815	0.362	0	0	0.776359
CXXC5	0.617	0.207	0	0	0.774555
WDFY4	0.633	0.215	0	0	0.773103
RPL6	1	0.811	0	0	0.771272
RPL5	1	0.75	0	0	0.770012
RPS17	0.98	0.682	0	0	0.766731
CCT2	0.838	0.451	0	0	0.765308
GPR183	0.742	0.33	0	0	0.762014
LY86	0.794	0.333	0	0	0.760178
ENSBTAG00000043567	1	0.984	0	0	0.756735
DYNLL1	0.834	0.442	0	0	0.756548
PTPRCAP	0.854	0.419	0	0	0.753881
RPS19	1	0.843	0	0	0.753563
ENSBTAG00000043570	0.999	0.987	0	0	0.744239
RPL8	1	0.85	0	0	0.744098
UTP14A	0.803	0.441	0	0	0.739271
ZNF296	0.542	0.181	0	0	0.73883
TNFRSF21	0.587	0.214	0	0	0.736599
IFI30	0.689	0.276	0	0	0.732866
ND2	0.998	0.779	0	0	0.732182
MYC	0.627	0.269	0	0	0.727971
FCRL3	0.386	0.09	0	0	0.724798
RPL13	0.999	0.808	0	0	0.721144
CEBPZ	0.719	0.361	0	0	0.71817
RPL12	1	0.772	0	0	0.716482
GMPS	0.658	0.27	0	0	0.711869
SPTBN1	0.843	0.459	0	0	0.711701
PSMB10	0.805	0.43	0	0	0.709152
PA2G4	0.777	0.399	0	0	0.707268
MRPL57	0.725	0.349	0	0	0.705773
RPL21	0.999	0.753	0	0	0.701882
RPL29	1	0.866	0	0	0.696508
ERO1B	0.53	0.165	0	0	0.696438
CERS4	0.453	0.124	0	0	0.695984
SYT8	0.423	0.115	0	0	0.695002
EEF1G	0.992	0.699	0	0	0.69473
NIFK	0.66	0.301	0	0	0.694723
NOP56	0.643	0.292	0	0	0.682979
BHLHE41	0.477	0.148	0	0	0.681838
CDKL4	0.335	0.056	0	0	0.679896
STRBP	0.484	0.162	0	0	0.675361
RPLP0	1	0.852	0	0	0.672383
RPS5	1	0.839	0	0	0.66798
NACA	0.993	0.7	0	0	0.662059
RPL10A	0.999	0.779	0	0	0.66181
GDI2	0.821	0.446	0	0	0.66144
AHI1	0.405	0.13	0	0	0.660523
SP110	0.809	0.426	0	0	0.660268
PRAG1	0.495	0.167	0	0	0.659254
HSPD1	0.771	0.409	0	0	0.658113
CCNG1	0.716	0.367	0	0	0.657545
CCT6A	0.635	0.278	0	0	0.656997
CMTM3	0.788	0.354	0	0	0.655654
RPS16	0.978	0.67	0	0	0.651332
EZR	0.98	0.681	0	0	0.648179
RPL18A	1	0.82	0	0	0.64692
NCOA7	0.54	0.193	0	0	0.646345
FBL	0.628	0.278	0	0	0.646323
KLF5	0.347	0.088	0	0	0.644736
BLA-DQB	0.972	0.488	0	0	0.644443
YBX1	0.948	0.611	0	0	0.64246
RPL23A	0.995	0.729	0	0	0.63885
HHEX	0.613	0.24	0	0	0.638318
UBTF	0.758	0.391	0	0	0.6358
RIF1	0.491	0.204	0	0	0.634715
MTSS1	0.64	0.276	0	0	0.633935
RESF1	0.887	0.545	0	0	0.63388
ENSBTAG00000016347	0.783	0.443	0	0	0.633665
ND5	0.964	0.667	0	0	0.632618
ENSBTAG00000023792	0.79	0.44	0	0	0.631742
DKC1	0.598	0.29	0	0	0.631249
ENSBTAG00000009664	0.833	0.447	0	0	0.631174
ADORA2B	0.61	0.249	0	0	0.630709
HLTF	0.639	0.281	0	0	0.629543
PSMG4	0.929	0.581	0	0	0.629436
SMARCC1	0.662	0.327	0	0	0.627536
ENSBTAG00000050846	0.917	0.52	0	0	0.627107
SOX5	0.366	0.101	0	0	0.62555
PALM	0.435	0.139	0	0	0.625496
RPS4X	0.999	0.761	0	0	0.623858
CCT3	0.667	0.341	0	0	0.623272
RPL15	0.999	0.82	0	0	0.623108
PDCD4	0.867	0.487	0	0	0.621553
RPS2	1	0.886	0	0	0.620207
SET	0.954	0.621	0	0	0.619988
PAICS	0.58	0.244	0	0	0.618131
KCNN4	0.396	0.107	0	0	0.61694
YWHAE	0.901	0.552	0	0	0.616325
PTMA.1	1	0.798	0	0	0.615461
GNL3	0.429	0.143	0	0	0.614067
TCEA1	0.706	0.374	0	0	0.605875
IDH2	0.664	0.329	0	0	0.604081
RTF1	0.79	0.435	0	0	0.601475
COMMD7	0.697	0.342	0	0	0.600688
ENSBTAG00000038330	0.519	0.22	0	0	0.600087
RPL24	0.999	0.801	0	0	0.599274
RPL7	0.998	0.755	0	0	0.599173
AHNAK	0.957	0.535	0	0	0.599072
U2SURP	0.761	0.428	0	0	0.597523
DDX21	0.703	0.376	0	0	0.595452
RIN3	0.691	0.291	0	0	0.595267
SMARCA4	0.545	0.237	0	0	0.593391
CTNNBIP1	0.43	0.154	0	0	0.591753
RPS10	1	0.891	0	0	0.591357
RPS9	1	0.872	0	0	0.59048
RPL23	1	0.951	0	0	0.588691
ERP29	0.723	0.368	0	0	0.588277
SSB	0.688	0.367	0	0	0.587758
RPL36	0.998	0.756	0	0	0.587536
COMMD3	0.674	0.341	0	0	0.586897
RPL27A	1	0.867	0	0	0.586788
RPS24	1	0.903	0	0	0.586686
EIF5A	0.86	0.51	0	0	0.586631
ERH	0.845	0.495	0	0	0.585048
MIF	0.826	0.47	0	0	0.583628
RPS7	1	0.927	0	0	0.581683
RPL14	1	0.824	0	0	0.581571
PARP1	0.704	0.355	0	0	0.577585
CYBB	0.802	0.356	0	0	0.577195
RNPS1	0.782	0.445	0	0	0.575408
FCRLA	0.421	0.131	0	0	0.572553
BTK	0.624	0.271	0	0	0.572262
CD37	0.966	0.66	0	0	0.57159
RPL10	1	0.852	0	0	0.569658
RPL13A	1	0.881	0	0	0.569642
COBLL1	0.422	0.133	0	0	0.569078
ZCCHC7	0.477	0.187	0	0	0.568815
APOL3	0.432	0.16	0	0	0.563868
PABPC1	0.993	0.794	0	0	0.563248
CHD7	0.463	0.179	0	0	0.562335
COX2	0.998	0.781	0	0	0.561227
STX7	0.656	0.309	0	0	0.559729
SMAGP	0.433	0.145	0	0	0.558166
TPM3	0.997	0.742	0	0	0.556697
ENSBTAG00000019437	0.388	0.122	0	0	0.55629
NMI	0.711	0.352	0	0	0.55413
PXDC1	0.407	0.13	0	0	0.55243
ENSBTAG00000052466	0.455	0.176	0	0	0.548549
CYSLTR1	0.358	0.107	0	0	0.547792
NUPR2	0.501	0.209	0	0	0.547559
RPL18	1	0.907	0	0	0.545708
BATF	0.632	0.26	0	0	0.544451
ND4	0.998	0.795	0	0	0.544316
CNBP	0.949	0.646	0	0	0.542097
EEF1A1	1	0.828	0	0	0.540727
BOLA-DOB	0.465	0.159	0	0	0.540013
RPS20	1	0.902	0	0	0.538086
PPA2	0.486	0.191	0	0	0.534447
LRRK2	0.659	0.302	0	0	0.530918
FADS3	0.407	0.134	0	0	0.53056
RPS15	1	0.907	0	0	0.529233
RPS26	0.999	0.809	0	0	0.525398
HVCN1	0.446	0.15	0	0	0.52274
ZBTB32	0.488	0.176	0	0	0.516135
RPS14	1	0.878	0	0	0.511036
RPL28	1	0.796	0	0	0.51047
BOLA-DMA	0.669	0.304	0	0	0.507312
DIRAS2	0.31	0.079	0	0	0.505694
RPL34	1	0.871	0	0	0.486965
RPL27	0.998	0.832	0	0	0.479253
RPS3	1	0.906	0	0	0.467839
LCN2	0.619	0.191	0	0	0.457905
RPL19	1	0.914	0	0	0.430552
HNRNPAB	0.787	0.457	5.47152e-303	0	0.571767
DDX46	0.766	0.438	2.2173e-302	0	0.568535
SSR4	0.978	0.668	4.94465e-302	0	0.568251
GPX7	0.321	0.095	2.39194e-301	0	0.516627
NOP58	0.585	0.28	8.2402e-301	0	0.601511
DAAM1	0.444	0.174	1.73991e-300	0	0.623409
ND1	0.995	0.787	2.10931e-300	0	0.51388
RPL32	1	0.886	4.73031e-300	0	0.477628
HS3ST1	0.278	0.071	5.20814e-300	0	0.458065
SPDEF	0.356	0.111	1.67399e-298	0	0.590489
PNN	0.895	0.567	2.19874e-298	0	0.556587
MAP4K3	0.374	0.124	8.99066e-298	0	0.524881
MDH2	0.689	0.371	2.11668e-296	0	0.562292
NPAS2	1	0.901	1.02101e-295	0	0.464601
RPL35	1	0.843	2.17099e-295	0	0.473474
DDX54	0.351	0.115	1.0804e-294	0	0.520972
CAPRIN1	0.643	0.322	1.597e-294	0	0.535844
GYPC	0.758	0.396	5.56096e-294	0	0.477856
SYNGR2	0.854	0.47	1.8989e-293	0	0.479378
CDV3	0.695	0.376	2.02115e-292	0	0.558007
SIGLEC10	0.377	0.129	1.22286e-291	0	0.500385
HMGA1	0.518	0.224	1.508e-291	0	0.543422
SRSF9	0.635	0.33	3.4194e-291	0	0.538204
DNASE2	0.578	0.262	5.79257e-291	0	0.493332
NOP14	0.48	0.2	8.50158e-291	0	0.550392
TBXA2R	0.536	0.232	2.66988e-289	0	0.541271
EPRS1	0.582	0.285	4.10506e-289	0	0.599842
RPLP2	1	0.851	1.35102e-288	0	0.480461
RAN	0.767	0.444	1.1694e-287	0	0.516498
CCT5	0.609	0.305	3.36063e-287	0	0.542332
ACACB	0.313	0.093	3.06153e-286	0	0.460735
SLC25A6	0.999	0.777	3.9383e-286	0	0.498976
ATRX	0.87	0.542	1.8749e-284	0	0.56054
AFF3	0.419	0.157	1.74283e-282	0	0.527154
RPL9	0.999	0.779	1.51063e-281	0	0.486013
NUCKS1	0.883	0.543	1.64284e-281	0	0.528203
B3GNT5	0.451	0.181	2.71198e-281	0	0.504851
SMC5	0.631	0.319	4.89788e-281	0	0.556089
CD19	0.383	0.134	1.03963e-280	0	0.47412
ST6GALNAC2	0.552	0.248	1.90125e-279	0	0.501325
ENSBTAG00000048353	0.575	0.262	1.26365e-278	0	0.506482
CLIC1	0.97	0.669	1.31054e-278	0	0.501435
HIF1A	0.663	0.33	7.04877e-278	0	0.502629
MRPL23	0.732	0.42	8.06971e-278	0	0.522804
SPATS2	0.349	0.117	1.60568e-277	0	0.492033
EIF3A	0.764	0.443	2.79979e-277	0	0.571486
NME2	0.858	0.536	2.46517e-274	0	0.531491
BOLA-DOA	0.373	0.133	9.93581e-274	0	0.507254
PAIP2	0.8	0.484	1.34875e-273	0	0.506876
CCT4	0.644	0.346	2.56725e-273	0	0.537285
BTF3	0.984	0.698	3.19527e-272	0	0.52061
RPS13	0.999	0.8	1.02271e-271	0	0.480385
ENSBTAG00000020684	0.819	0.443	4.22134e-271	0	0.438976
PRKAR2A	0.421	0.169	1.09468e-270	0	0.524824
CUTA	0.513	0.24	1.13869e-270	0	0.540522
BOLA-DMB	0.743	0.349	2.78887e-270	0	0.378334
MNF1	0.622	0.322	2.91006e-268	0	0.486069
ZNF644	0.652	0.347	4.33058e-268	0	0.533071
DNAJC10	0.528	0.245	7.99618e-268	0	0.523815
CARS2	0.344	0.116	2.75769e-267	0	0.453705
CSNK1G3	0.659	0.351	5.44684e-267	0	0.491879
MRPL20	0.621	0.328	2.11922e-266	0	0.510541
ENSBTAG00000006383	0.521	0.237	1.29741e-265	0	0.492527
ENSBTAG00000051845	0.95	0.567	3.98299e-265	0	0.470825
ENSBTAG00000050723	0.441	0.173	2.3883e-264	0	0.39457
FNBP4	0.815	0.485	4.52053e-264	0	0.481296
ARPC5L	0.686	0.347	8.83365e-264	0	0.415522
TRMT112	0.587	0.296	3.63114e-263	0	0.517731
MRPS35	0.378	0.141	1.04668e-258	0	0.475979
CIITA	0.322	0.107	5.10214e-258	0	0.462351
SMARCA5	0.818	0.491	1.31493e-257	0	0.464334
ENSBTAG00000038770	0.311	0.099	1.50925e-257	0	0.449364
RPS3A	1	0.903	4.029e-257	0	0.403331
SYNCRIP	0.514	0.242	5.58405e-257	0	0.521251
PTGES3	0.862	0.546	1.93432e-256	0	0.465503
SMG1	0.55	0.268	1.02514e-255	0	0.530274
NEB	0.252	0.068	1.10276e-255	0	0.42422
RNF19A	0.694	0.375	1.66139e-255	0	0.417277
SLC25A39	0.52	0.246	3.4799e-255	0	0.506616
ATP5F1A	0.852	0.525	1.07917e-254	0	0.510522
NUDC	0.595	0.308	1.19809e-253	0	0.510393
SWAP70	0.556	0.265	1.30682e-253	0	0.489536
SLC35D2	0.338	0.119	6.26333e-253	0	0.460828
U2AF1	0.722	0.413	8.80871e-253	0	0.472516
COQ2	0.456	0.197	1.50302e-252	0	0.499227
SLC43A2	0.394	0.154	1.89236e-252	0	0.437231
MAT2A	0.52	0.248	5.76206e-252	0	0.493754
MSH3	0.402	0.16	2.49063e-251	0	0.512738
NDUFB5	0.692	0.383	7.74415e-251	0	0.459496
MATR3	0.859	0.543	7.29445e-249	0	0.485256
RPS27A	1	0.879	3.18877e-247	0	0.423582
IKZF1	0.715	0.405	4.15239e-246	0	0.478849
SCAMP4	0.336	0.122	1.47739e-243	0	0.473279
SUPT16H	0.608	0.318	3.40421e-243	0	0.49148
NOLC1	0.385	0.153	2.38841e-242	0	0.503133
TCOF1	0.41	0.169	3.65733e-241	0	0.521769
SRSF2	0.877	0.569	2.71612e-240	0	0.465431
SUCLG2	0.716	0.417	7.23722e-240	0	0.502857
GTPBP4	0.531	0.261	2.94346e-239	0	0.497529
HABP4	0.26	0.075	3.26892e-239	0	0.41384
PPID	0.419	0.178	3.32038e-239	0	0.483366
LUC7L3	0.789	0.485	1.26242e-237	0	0.456148
SRSF6	0.687	0.386	2.05292e-237	0	0.479341
GSTK1	0.407	0.171	4.74795e-237	0	0.488698
TUBB4B	0.612	0.313	5.13907e-237	0	0.411969
RSL1D1	0.458	0.207	6.71312e-237	0	0.481874
MAST2	0.268	0.081	2.80126e-235	0	0.426756
EIF3CL	0.63	0.346	2.9507e-235	0	0.483595
RWDD1	0.675	0.386	1.51718e-234	0	0.480549
FUS	0.677	0.374	2.9802e-234	0	0.431179
ZNHIT6	0.387	0.156	4.13257e-234	0	0.480379
RPS28	1	0.912	8.81132e-234	0	0.372824
RPL26	0.999	0.813	2.40044e-233	0	0.420185
ENO1	0.978	0.672	2.55484e-232	0	0.470908
IKZF3	0.397	0.158	7.09783e-232	0	0.44851
BCL11A	0.286	0.091	7.96363e-232	0	0.410262
HSPE1	0.59	0.313	8.65429e-231	0	0.467849
HNRNPR	0.762	0.46	1.31068e-230	0	0.444512
CAB39L	0.356	0.135	1.72407e-229	0	0.440161
WDR43	0.425	0.185	1.89893e-229	0	0.49263
EIF3M	0.89	0.58	2.152e-228	0	0.470499
CMTM8	0.278	0.088	7.09542e-226	0	0.391888
HSD17B10	0.449	0.207	1.00095e-225	0	0.462555
EPSTI1	0.708	0.413	3.00761e-225	0	0.518897
GSPT1	0.599	0.325	7.69102e-225	0	0.465673
BTBD8	0.408	0.17	1.01791e-224	0	0.412497
ENSBTAG00000048798	0.503	0.243	1.84153e-224	0	0.472555
ABCE1	0.342	0.13	2.85774e-224	0	0.439753
MIEN1	0.598	0.311	3.50685e-224	0	0.363651
MDN1	0.287	0.096	6.87335e-224	0	0.461282
IMPDH2	0.356	0.138	1.03175e-223	0	0.44834
EIF4B	0.842	0.535	1.12819e-223	0	0.459651
PLD4	0.571	0.273	1.92078e-223	0	0.38168
BCLAF1	0.679	0.392	2.67732e-223	0	0.483816
DDX27	0.607	0.333	5.23333e-221	0	0.462263
GLS	0.507	0.246	1.10937e-220	0	0.445693
TRIM34	0.41	0.174	2.05058e-220	0	0.424264
EBNA1BP2	0.386	0.164	2.20929e-220	0	0.447787
ENSBTAG00000005315	0.391	0.167	1.92835e-219	0	0.446387
SNRPD3	0.714	0.425	5.26221e-219	0	0.449236
PPIA	0.832	0.519	8.5032e-219	0	0.43713
PRPF40A	0.734	0.446	2.13248e-218	0	0.478854
ERCC6L2	0.371	0.154	2.81091e-218	0	0.498477
SSRP1	0.485	0.236	1.45604e-217	0	0.475345
SLC9B2	0.262	0.082	2.53375e-217	0	0.414909
BAG2	0.265	0.085	2.95099e-217	0	0.404982
FCRL5	0.318	0.114	2.15049e-216	0	0.40733
ENSBTAG00000030593	0.445	0.201	2.78006e-216	0	0.436084
REX1BD	0.65	0.37	4.28655e-216	0	0.4416
CD180	0.299	0.104	5.76687e-216	0	0.424558
RPL17	0.976	0.689	1.26647e-215	0	0.464319
PRDX2	0.759	0.44	2.73695e-214	0	0.414042
ATP5MC1	0.551	0.289	5.32643e-214	0	0.433641
ATXN7L3B	0.621	0.349	3.07595e-213	0	0.45607
ZNF706	0.719	0.427	3.5626e-213	0	0.34857
ENSBTAG00000014423	0.998	0.766	4.30989e-213	0	0.411439
RHBDF2	0.379	0.155	1.0464e-212	0	0.390938
RANBP1	0.513	0.257	1.16559e-212	0	0.447925
YWHAG	0.639	0.346	1.93174e-212	0	0.426345
ATP5F1B	0.83	0.518	2.35336e-212	0	0.424762
EIF6	0.619	0.349	9.47658e-212	0	0.442018
DNAJC2	0.485	0.239	1.4012e-211	0	0.486414
RPS21	1	0.816	3.80944e-211	0	0.399468
PHB	0.424	0.196	1.8582e-210	0	0.435583
EIF2S3	0.75	0.464	2.8004e-210	0	0.459725
NAT10	0.295	0.104	6.47304e-210	0	0.413276
CD151	0.35	0.142	1.6741e-209	0	0.442645
HDGFL3	0.445	0.206	2.44666e-209	0	0.466719
CCT8	0.564	0.302	2.52651e-209	0	0.440678
VPS13C	0.535	0.28	8.53472e-209	0	0.515268
BDP1	0.575	0.315	2.0876e-208	0	0.546412
BCCIP	0.414	0.188	4.35478e-208	0	0.448403
FGD2	0.414	0.185	1.51746e-207	0	0.427204
DNLZ	0.477	0.237	3.37578e-207	0	0.461396
SDAD1	0.369	0.156	3.9191e-207	0	0.482867
NSA2	0.803	0.515	1.50242e-206	0	0.448438
RTN4	0.562	0.302	3.86255e-206	0	0.458514
RPS27L	0.651	0.38	6.43092e-206	0	0.427353
RNMT	0.565	0.304	6.7744e-206	0	0.449679
CSRP1	0.52	0.264	1.37605e-205	0	0.428645
ZNF318	0.335	0.131	1.43888e-205	0	0.437388
COX5A	0.823	0.511	2.34066e-205	0	0.413885
TGS1	0.493	0.246	3.29605e-205	0	0.457718
STX10	0.306	0.112	8.10754e-205	0	0.389561
ATM	0.326	0.126	1.02257e-204	0	0.443661
ZC3H14	0.522	0.269	1.88613e-204	0	0.438693
ADD3	0.895	0.575	4.1285e-204	0	0.412065
SERP1	0.556	0.298	9.13403e-204	0	0.411262
CAMK2D	0.505	0.252	1.28878e-203	0	0.458421
ZMIZ2	0.308	0.115	4.48469e-203	0	0.41725
CD40	0.325	0.124	5.88483e-203	0	0.40776
ENSBTAG00000007075	0.562	0.286	1.08985e-202	0	0.375147
UBE2V1	0.668	0.395	3.87628e-202	0	0.433288
EIF3L	0.527	0.281	9.39773e-202	0	0.441239
PHF3	0.798	0.502	1.10416e-201	0	0.403819
CYFIP2	0.455	0.215	1.79423e-201	0	0.435116
AOAH	0.493	0.235	4.25395e-201	0	0.376335
STK17B	0.77	0.457	6.77061e-201	0	0.266554
LCLAT1	0.346	0.14	1.99592e-200	0	0.445503
GUF1	0.326	0.126	6.22978e-200	0	0.413935
RPS6KB1	0.454	0.218	2.23166e-199	0	0.439667
YWHAQ	0.585	0.309	5.08325e-199	0	0.373787
HNRNPA1	0.905	0.606	7.90385e-199	0	0.438535
HNRNPA3	0.641	0.364	7.93203e-199	0	0.418325
RPS25	1	0.831	1.13804e-198	0	0.370108
MYCBP2	0.669	0.391	1.83306e-198	0	0.433277
DDT	0.513	0.269	2.38478e-198	0	0.444321
ENSBTAG00000054942	0.562	0.304	2.40497e-198	0	0.449927
METAP2	0.646	0.378	3.61147e-197	0	0.446178
SNX5	0.46	0.229	3.16255e-196	0	0.440816
HSPA8	0.974	0.703	3.23085e-196	0	0.447684
ATIC	0.502	0.265	7.92745e-195	0	0.472068
MRPS26	0.644	0.372	1.17888e-194	0	0.417406
H4.3	0.531	0.269	1.18214e-194	0	0.364711
PRPF4B	0.66	0.392	2.11144e-194	0	0.438356
SNRPA1	0.471	0.235	5.47382e-194	0	0.416541
LARS1	0.44	0.211	1.21805e-193	0	0.431932
ARL6IP4	0.448	0.217	1.68518e-191	0	0.4218
HNRNPD	0.899	0.598	6.72144e-191	0	0.396357
EID1	0.461	0.23	2.75208e-190	0	0.425929
UHRF1BP1L	0.415	0.194	4.71995e-190	0	0.413341
ARHGEF10L	0.392	0.179	3.78908e-189	0	0.444833
DDX24	0.625	0.366	2.51503e-188	0	0.425742
PTPN18	0.812	0.511	2.72686e-188	0	0.37434
HSPA14	0.404	0.186	2.75052e-188	0	0.427128
CDKN2AIPNL	0.536	0.29	3.05572e-188	0	0.400596
ST13	0.771	0.488	3.54981e-187	0	0.400015
RRS1	0.288	0.106	4.8714e-187	0	0.362866
EIF3H	0.736	0.461	8.10142e-187	0	0.400049
KMT2E	0.841	0.561	8.47696e-187	0	0.366972
SYVN1	0.313	0.123	1.30006e-186	0	0.372376
UQCRH	0.959	0.652	1.839e-186	0	0.416421
ATAD2	0.419	0.193	2.37701e-186	0	0.403164
SNRPB	0.687	0.421	6.46212e-186	0	0.403774
CACYBP	0.545	0.299	2.07794e-185	0	0.422971
RPL36A	0.885	0.584	3.04679e-185	0	0.399385
ZBTB7A	0.717	0.435	6.12179e-185	0	0.398355
MRPL41	0.746	0.464	8.05158e-185	0	0.380771
RPS4Y1	0.468	0.241	1.05924e-184	0	0.403033
SMIM14	0.331	0.135	3.03967e-184	0	0.344036
AGFG2	0.335	0.137	5.19308e-184	0	0.394274
GALNT7	0.493	0.249	5.40174e-184	0	0.404582
HUWE1	0.533	0.29	6.14331e-184	0	0.42801
G3BP1	0.46	0.234	1.20375e-183	0	0.437884
RAD50	0.454	0.227	3.45596e-183	0	0.49868
LAS1L	0.521	0.28	3.4791e-183	0	0.430921
WDR75	0.321	0.131	2.87408e-182	0	0.418058
UBD	0.998	0.672	3.19083e-182	0	0.407181
DEK	0.896	0.589	4.4334e-182	0	0.381855
PHB2	0.438	0.218	8.59814e-182	0	0.406905
LYAR	0.297	0.115	2.36389e-181	0	0.392864
TAF1D	0.424	0.206	1.3911e-180	0	0.424257
TUBA1B	0.741	0.459	1.8101e-179	0	0.271849
MXI1	0.484	0.244	2.00257e-179	0	0.322304
CFDP2	0.526	0.282	3.6044e-179	0	0.372238
NME1	0.619	0.362	4.51883e-179	0	0.380526
NAP1L1	0.559	0.314	5.37132e-179	0	0.409904
SRSF11	0.581	0.335	6.00456e-179	0	0.416101
LEO1	0.417	0.2	8.85975e-179	0	0.410502
MOB1A	0.507	0.264	1.09982e-178	0	0.317025
AIMP1	0.609	0.357	1.63136e-178	0	0.431483
ZC3H15	0.579	0.33	2.61423e-178	0	0.389669
UBA2	0.408	0.194	8.6641e-178	0	0.406306
MAN1A1	0.652	0.368	1.29484e-177	0	0.335408
HERC2	0.518	0.282	1.40514e-177	0	0.412655
THRAP3	0.861	0.581	2.11972e-177	0	0.34719
COX1	1	0.908	1.17539e-176	0	0.348426
BZW2	0.398	0.19	6.61332e-176	0	0.431753
FAM172A	0.508	0.272	7.55904e-176	0	0.416552
WDR12	0.312	0.127	2.47986e-175	0	0.381942
TP53	0.329	0.141	2.92422e-175	0	0.383978
DTNBP1	0.464	0.231	5.22326e-175	0	0.317127
ETS1	0.94	0.553	9.34273e-175	0	0.269823
TRANK1	0.359	0.159	9.40286e-175	0	0.37395
GCC2	0.451	0.232	1.19492e-174	0	0.471169
MCM7	0.409	0.191	1.40596e-174	0	0.348089
SRRM1	0.788	0.506	2.36211e-174	0	0.376656
SH3GLB2	0.302	0.122	4.75105e-174	0	0.367134
ERAP2	0.438	0.218	6.40774e-174	0	0.376786
PPP3CC	0.309	0.125	2.77492e-173	0	0.377358
BMS1	0.403	0.192	3.0946e-173	0	0.43727
FUBP1	0.442	0.221	3.759e-173	0	0.406356
CYB561A3	0.318	0.13	7.30096e-173	0	0.335719
EIF3E	0.892	0.595	1.23604e-172	0	0.398682
NAA15	0.394	0.189	1.24538e-172	0	0.422897
ASH1L	0.669	0.41	3.34321e-172	0	0.408077
PPP4R3A	0.54	0.3	3.5798e-172	0	0.39885
INPP4A	0.392	0.181	1.26085e-171	0	0.313979
XRN2	0.588	0.345	1.97897e-171	0	0.43202
SRPK1	0.541	0.306	4.28929e-171	0	0.393678
DHPS	0.372	0.173	5.23182e-171	0	0.384717
CCT7	0.508	0.275	6.98763e-171	0	0.371854
CHCHD2	0.872	0.573	1.16849e-170	0	0.352214
SUMO2	0.919	0.62	1.40029e-170	0	0.379564
RPS27	1	0.875	9.11703e-169	0	0.328388
MGA	0.382	0.181	3.5253e-168	0	0.441764
VARS1	0.309	0.13	1.14219e-167	0	0.392781
WDR3	0.285	0.114	1.39257e-166	0	0.359327
PRKACB	0.509	0.278	2.07895e-166	0	0.406847
SPOCK2	0.62	0.335	1.53377e-165	0	0.306941
ZMYND11	0.551	0.312	2.30861e-165	0	0.409367
SCAND1	0.613	0.362	2.99786e-165	0	0.358073
CCDC47	0.373	0.176	5.29097e-165	0	0.4091
MAP4K1	0.388	0.187	8.26001e-165	0	0.408135
PSMA7	0.9	0.611	8.42451e-165	0	0.323328
GOLGA4	0.63	0.385	1.27167e-164	0	0.446736
VDAC2	0.712	0.442	1.95572e-164	0	0.351815
RPL37A	1	0.912	2.37392e-164	0	0.28619
LY6E	0.654	0.365	4.37001e-164	0	0.32358
PPIG	0.675	0.41	6.52111e-164	0	0.319371
RPL7L1	0.537	0.304	1.37449e-163	0	0.334714
SMC6	0.621	0.36	3.94199e-163	0	0.32299
TMEM147	0.575	0.339	5.66533e-163	0	0.370082
CCDC107	0.406	0.202	2.70048e-162	0	0.406172
PUM3	0.352	0.161	3.32111e-162	0	0.384632
FYTTD1	0.349	0.157	2.06016e-161	0	0.37131
MYO1C	0.251	0.095	1.84281e-160	0	0.356805
MSH2	0.277	0.108	2.78903e-160	0	0.340288
SLTM	0.567	0.33	4.80622e-160	0	0.392456
ENSBTAG00000039366	0.348	0.154	6.99526e-160	0	0.353795
PGRMC2	0.424	0.215	1.05515e-159	0	0.370319
HMCES	0.354	0.167	1.07696e-159	0	0.401908
SFPQ	0.646	0.389	1.4553e-159	0	0.358152
KHDRBS1	0.554	0.32	2.01461e-159	0	0.362928
SEPTIN2	0.482	0.263	2.91137e-159	0	0.386766
CHD9	0.496	0.272	3.00165e-159	0	0.397922
GRAP	0.493	0.266	6.79569e-159	0	0.38433
RPS29.1	1	0.852	9.01766e-159	0	0.336822
CHD4	0.64	0.391	9.75462e-159	0	0.418096
NOL8	0.409	0.205	1.0638e-158	0	0.419868
PSMB6	0.563	0.331	1.0974e-158	0	0.360913
TOB2	0.416	0.212	2.20461e-158	0	0.387367
MRI1	0.358	0.168	4.3283e-158	0	0.371119
ZNF507	0.284	0.114	7.32997e-158	0	0.342971
UBR5	0.451	0.238	8.09913e-158	0	0.374414
TMEM126A	0.293	0.124	2.40524e-157	0	0.352402
RUFY1	0.356	0.167	2.85369e-157	0	0.392665
SRFBP1	0.374	0.179	9.81985e-157	0	0.388159
BANF1	0.617	0.371	2.23885e-156	0	0.353884
LRMP	0.32	0.139	4.54908e-156	0	0.300312
BUB3	0.395	0.194	7.62251e-156	0	0.361716
RDX	0.344	0.158	8.74841e-156	0	0.351967
CPSF6	0.401	0.201	3.84444e-155	0	0.385521
EIF4A2	0.909	0.639	4.09141e-155	0	0.343259
TCP1	0.467	0.253	2.11565e-154	0	0.369554
SUCLG1	0.607	0.365	5.47234e-154	0	0.34005
ARHGEF3	0.259	0.099	6.46098e-154	0	0.353311
ILRUN	0.473	0.255	9.38895e-154	0	0.32685
WBP11	0.566	0.337	4.54854e-153	0	0.391887
SREBF2	0.444	0.238	7.55685e-153	0	0.36267
KMT2A	0.567	0.329	1.09046e-152	0	0.368588
PJA2	0.471	0.249	1.65138e-152	0	0.304584
ENSBTAG00000047265	0.38	0.187	1.77593e-152	0	0.374787
PSMB9	0.93	0.645	4.97376e-152	0	0.325476
FOXP1	0.51	0.285	6.70362e-152	0	0.333079
ATP5PD	0.887	0.595	1.3777e-151	0	0.359142
TIMM13	0.422	0.219	1.55757e-151	0	0.371654
EIF1AX	0.599	0.365	1.07385e-150	0	0.352386
KATNA1	0.384	0.192	3.82896e-150	0	0.377725
NHP2	0.281	0.117	1.62137e-149	0	0.337702
HSD17B4	0.396	0.203	2.36819e-149	0	0.384568
ARGLU1	0.939	0.68	7.28424e-149	0	0.355513
RASAL2	0.341	0.155	2.1745e-148	0	0.355374
STMP1	0.518	0.295	6.22955e-148	0	0.28979
PRKD3	0.459	0.248	7.10386e-148	0	0.351746
GLMN	0.253	0.099	8.9149e-148	0	0.345312
PLAGL1	0.257	0.102	1.84455e-147	0	0.345572
SDHA	0.474	0.266	2.08529e-147	0	0.35125
TBL1XR1	0.499	0.281	2.7306e-147	0	0.320276
USP16	0.41	0.215	4.13338e-147	0	0.416777
ENSBTAG00000049233	0.507	0.281	5.17182e-147	0	0.332451
SEPTIN7	0.948	0.685	6.26635e-147	0	0.315761
ATP5MC3	0.785	0.502	7.04081e-147	0	0.31457
GLRX3	0.414	0.218	1.0792e-146	0	0.365977
PDCD5	0.483	0.272	1.5487e-146	0	0.354044
RAPGEF1	0.435	0.226	1.6321e-146	0	0.265311
SNX6	0.61	0.376	1.82597e-146	0	0.361307
TCERG1	0.384	0.194	2.61701e-146	0	0.415438
EIF2A	0.401	0.208	2.69855e-146	0	0.390139
CFDP1	0.433	0.228	4.76899e-146	0	0.375788
HSPA4	0.415	0.217	1.81637e-145	0	0.347849
PPP1R18	0.566	0.335	2.1543e-145	0	0.252608
AASDHPPT	0.503	0.286	9.61007e-145	0	0.340644
NDUFB10	0.892	0.602	2.50911e-144	0	0.323744
UBE2D2	0.742	0.484	3.36557e-144	0	0.314735
NAP1L4	0.463	0.255	3.76452e-144	0	0.366933
SCAF11	0.739	0.472	4.29577e-144	0	0.307613
HNRNPU	0.886	0.606	7.5304e-144	0	0.328377
EIF3D	0.658	0.413	1.77282e-143	0	0.27208
PRELID3B	0.38	0.193	3.74557e-143	0	0.364912
ACP5	0.461	0.245	3.9053e-143	0	0.340099
MRTO4	0.316	0.144	4.3448e-143	0	0.326573
MAT2B	0.641	0.39	5.5354e-143	0	0.258489
SF3B2	0.826	0.548	7.38512e-143	0	0.287562
UTP18	0.285	0.122	8.93268e-143	0	0.342609
DNTTIP2	0.455	0.248	1.16011e-142	0	0.372299
EIF2S1	0.424	0.228	1.5208e-142	0	0.357729
PGLS	0.54	0.318	2.01884e-142	0	0.354043
CHCHD3	0.474	0.267	2.39948e-142	0	0.365997
NELFCD	0.383	0.193	2.62877e-142	0	0.349143
SETX	0.524	0.301	4.73727e-142	0	0.357402
SMC1A	0.493	0.277	5.40981e-142	0	0.334886
WDR74	0.304	0.135	6.57607e-142	0	0.32624
RANBP2	0.534	0.309	6.93744e-142	0	0.319573
TXNL1	0.497	0.287	7.44002e-142	0	0.323582
ENSBTAG00000047029	0.537	0.318	1.08159e-141	0	0.357413
NDUFC2	0.618	0.388	1.3732e-141	0	0.340325
SMC3	0.607	0.374	1.57238e-141	0	0.359999
RPS12	1	0.938	3.16466e-141	0	0.322595
RPS23	0.999	0.841	8.19168e-141	0	0.304379
SF3B5	0.519	0.306	9.50283e-141	0	0.342342
RPRD1A	0.296	0.131	1.41444e-140	0	0.298763
ATP5PO	0.636	0.398	1.88633e-140	0	0.331582
EIF3B	0.391	0.204	2.27391e-140	0	0.357842
SLC66A3	0.362	0.18	4.78154e-140	0	0.362538
PSMD1	0.467	0.264	1.14013e-139	0	0.372231
HNRNPM	0.757	0.501	1.59128e-139	0	0.322476
KLF3	0.494	0.276	1.91292e-139	0	0.295873
ENSBTAG00000025219	0.273	0.116	3.15712e-139	0	0.337081
HSPA9	0.307	0.141	5.17791e-139	0	0.35265
DENR	0.398	0.205	6.20943e-139	0	0.350338
KIF2A	0.495	0.282	6.91222e-139	0	0.351587
ENSBTAG00000022498	0.462	0.258	7.26248e-139	0	0.360295
EVL	0.731	0.459	9.88635e-139	0	0.287509
PSMC5	0.56	0.338	1.26723e-138	0	0.324965
NBN	0.414	0.224	1.52088e-138	0	0.403016
TBX21	0.332	0.148	1.6683e-138	0	0.287975
RUVBL1	0.306	0.14	2.69525e-138	0	0.337181
THUMPD1	0.252	0.102	3.55641e-138	0	0.328335
CBX5	0.42	0.221	6.13738e-138	0	0.321604
EIF5	0.891	0.629	1.49666e-137	0	0.29568
RPSA	1	0.87	2.68974e-137	0	0.295939
SCIMP	0.281	0.12	3.18572e-137	0	0.313277
AATF	0.276	0.118	3.94954e-137	0	0.329696
ZZZ3	0.362	0.178	6.42427e-137	0	0.346911
SMARCAD1	0.303	0.138	1.36028e-136	0	0.355951
PPM1G	0.461	0.257	1.61707e-136	0	0.346219
ND4L	0.482	0.275	4.83295e-136	0	0.323614
RABEP1	0.388	0.202	4.98187e-136	0	0.36146
R3HDM1	0.331	0.16	6.22e-136	0	0.356082
NBEA	0.255	0.104	2.63433e-135	0	0.316937
UCHL3	0.328	0.158	2.82464e-135	0	0.315713
ABCF1	0.451	0.253	2.93283e-135	0	0.37001
GPI	0.481	0.273	3.23118e-135	0	0.323587
HMGB1	0.963	0.707	3.47006e-135	0	0.260705
THRA	0.259	0.107	3.85365e-135	0	0.317071
DNAJC8	0.564	0.343	8.70286e-135	0	0.335523
GOT2	0.361	0.184	8.97081e-135	0	0.358259
RAD23A	0.456	0.256	1.16152e-134	0	0.350888
NSRP1	0.46	0.257	2.49671e-134	0	0.369183
ANP32B	0.841	0.562	4.14755e-134	0	0.308263
UTP3	0.442	0.242	1.11933e-133	0	0.323845
TAF15	0.423	0.227	1.22056e-133	0	0.336179
SNRPC	0.506	0.297	3.32047e-133	0	0.291264
VKORC1	0.264	0.114	5.32427e-133	0	0.307248
FAM204A	0.522	0.31	6.45296e-133	0	0.347207
AURKAIP1	0.345	0.171	1.08642e-132	0	0.330847
SEM1	0.737	0.478	2.1675e-132	0	0.305116
GRAMD4	0.314	0.147	2.17771e-132	0	0.336403
NOP53	0.46	0.262	4.47301e-132	0	0.335524
RBM34	0.289	0.13	8.83187e-132	0	0.343905
MTCH2	0.411	0.224	1.05341e-131	0	0.335618
MRPL51	0.354	0.18	3.39727e-131	0	0.352925
SRSF10	0.63	0.394	4.14905e-131	0	0.30691
UBLCP1	0.4	0.214	5.13142e-131	0	0.320917
PBRM1	0.469	0.266	1.08992e-130	0	0.361318
KRR1	0.355	0.177	1.33367e-130	0	0.336743
RBM26	0.415	0.225	1.4169e-130	0	0.345081
ATP8	0.335	0.164	1.7036e-130	0	0.310843
SINHCAF	0.308	0.144	2.16375e-129	0	0.316318
CKAP2	0.281	0.123	2.36708e-129	0	0.320237
DDX42	0.416	0.226	3.00876e-129	0	0.326032
MKNK2	0.508	0.296	4.22636e-129	0	0.279036
UHRF2	0.324	0.156	1.34698e-128	0	0.302742
USP10	0.337	0.166	1.41501e-128	0	0.327916
ATP5MC2	0.85	0.558	1.53849e-128	0	0.303563
NAPSA	0.474	0.254	1.83723e-128	0	0.264523
ENSBTAG00000040507	0.455	0.251	2.0627e-128	0	0.31556
PARK7	0.616	0.391	2.25553e-128	0	0.315853
HNRNPA2B1	0.978	0.737	3.06433e-128	0	0.313116
CREBZF	0.603	0.375	3.2737e-128	0	0.301916
ATP6V0A2	0.25	0.105	6.05713e-128	0	0.303781
BTBD1	0.299	0.14	7.88913e-128	0	0.305769
PRPF19	0.307	0.143	1.15674e-127	0	0.298776
ADK	0.363	0.185	1.35122e-127	0	0.336012
SBNO1	0.43	0.237	2.45065e-127	0	0.326517
USP34	0.583	0.358	4.22377e-127	0	0.289375
ENSBTAG00000053098	0.282	0.123	9.1095e-127	0	0.294356
RBBP6	0.582	0.357	1.0195e-126	0	0.316099
STIM2	0.254	0.108	1.09358e-126	0	0.325129
PPIB	0.94	0.643	1.40075e-126	0	0.3301
CTR9	0.484	0.281	1.80005e-126	0	0.338261
RRAS2	0.263	0.112	3.2053e-126	0	0.301547
SDHD	0.536	0.326	5.95254e-126	0	0.301756
DNPH1	0.475	0.278	6.15727e-126	0	0.309435
BIRC6	0.451	0.257	1.46148e-125	0	0.365481
DDX10	0.283	0.128	4.23593e-125	0	0.328783
MPHOSPH9	0.308	0.145	1.08998e-124	0	0.319738
NEMF	0.405	0.221	1.49781e-124	0	0.362875
BCNT2	0.403	0.215	1.59254e-124	0	0.300367
SMIM20	0.476	0.275	1.7767e-124	0	0.303848
HIKESHI	0.41	0.226	2.47676e-124	0	0.31073
KARS1	0.524	0.32	5.99018e-124	0	0.32153
PSME2	0.662	0.422	8.29804e-124	0	0.277599
SMCO4	0.404	0.217	9.63546e-124	0	0.312192
ADSL	0.405	0.219	1.35418e-123	0	0.3077
ABRAXAS1	0.253	0.108	1.38577e-123	0	0.284159
INPP1	0.271	0.12	2.67943e-123	0	0.305237
SNRPB2	0.571	0.354	3.27249e-123	0	0.290072
ATP6	0.996	0.869	4.14909e-123	0	0.299569
ZCCHC9	0.282	0.13	5.19064e-123	0	0.325442
CAPN7	0.286	0.133	6.04926e-123	0	0.316547
LSM3	0.447	0.253	8.22281e-123	0	0.308648
CEP170	0.469	0.27	2.05763e-122	0	0.314641
MRPL50	0.329	0.165	3.1108e-122	0	0.323949
PRKD2	0.329	0.158	1.10138e-121	0	0.278311
CALCOCO1	0.436	0.241	1.38243e-121	0	0.265628
POLR2L	0.662	0.43	1.71113e-121	0	0.286259
EIF5B	0.527	0.322	2.22793e-121	0	0.343592
BCAP31	0.549	0.342	4.52281e-121	0	0.306805
RSRC1	0.379	0.2	5.95056e-121	0	0.33067
SELENOF	0.598	0.375	1.28335e-120	0	0.278668
CYP51A1	0.319	0.156	1.45809e-120	0	0.34347
WDR41	0.312	0.152	1.48138e-120	0	0.31749
DENND4A	0.368	0.195	1.49286e-120	0	0.324035
LRPPRC	0.321	0.16	2.575e-120	0	0.345202
PRRC2A	0.436	0.248	2.87004e-120	0	0.295563
ARHGAP27	0.302	0.143	2.87357e-120	0	0.27642
MSH6	0.347	0.174	2.88288e-120	0	0.301797
HNRNPUL2	0.622	0.4	2.97071e-120	0	0.289321
BRIX1	0.277	0.127	1.14801e-119	0	0.300616
RRAGB	0.336	0.167	1.50546e-119	0	0.309509
RBBP7	0.39	0.209	2.45588e-119	0	0.31436
TUBGCP5	0.264	0.117	8.80797e-119	0	0.302393
SNRPD1	0.496	0.295	1.35402e-118	0	0.280199
LARP1	0.392	0.217	1.65987e-118	0	0.347664
CEP57	0.295	0.142	4.83716e-118	0	0.330045
NUTF2	0.433	0.248	5.20129e-118	0	0.319065
PDIA6	0.556	0.34	6.4694e-118	0	0.284526
TASOR	0.423	0.24	7.67959e-118	0	0.331531
SMARCC2	0.478	0.285	2.86364e-117	0	0.330701
PCNP	0.53	0.328	3.51152e-117	0	0.281899
LMAN1	0.343	0.178	5.2721e-117	0	0.297163
BCL7C	0.533	0.329	5.33028e-117	0	0.277052
ADD1	0.625	0.401	5.65386e-117	0	0.276557
SNRPG	0.589	0.376	6.29742e-117	0	0.287388
ADH5	0.351	0.18	6.58897e-117	0	0.305324
PPAT	0.283	0.131	6.8795e-117	0	0.293369
MPG	0.38	0.206	1.48481e-116	0	0.310144
NVL	0.282	0.133	1.76107e-116	0	0.317679
ECHDC1	0.316	0.157	1.85527e-116	0	0.303016
DHX29	0.414	0.236	3.34957e-116	0	0.344425
MTA2	0.33	0.168	6.54105e-116	0	0.317238
PITPNB	0.53	0.331	7.20379e-116	0	0.314359
EIF4A1	0.772	0.507	7.51071e-116	0	0.256109
ZC3H18	0.374	0.2	1.16928e-115	0	0.298606
CCDC59	0.392	0.216	1.26729e-115	0	0.325313
IPO8	0.306	0.15	1.34585e-115	0	0.316167
RBM27	0.467	0.276	3.94293e-115	0	0.298818
ND3	0.991	0.799	4.45184e-115	0	0.292217
DDX1	0.376	0.206	4.99658e-115	0	0.317213
SRP54	0.33	0.169	5.01893e-115	0	0.285475
ND6	0.428	0.242	6.93997e-115	0	0.306821
USP1	0.473	0.281	1.00794e-114	0	0.321564
SLC44A2	0.449	0.255	1.10782e-114	0	0.257455
PWP1	0.29	0.14	1.30249e-114	0	0.317281
INTS11	0.27	0.126	1.8788e-114	0	0.302987
NDUFA13	0.511	0.314	3.02592e-114	0	0.304903
PSPC1	0.392	0.214	4.13656e-114	0	0.284243
PSMA3	0.424	0.243	4.15875e-114	0	0.297835
OXCT1	0.371	0.199	5.0894e-114	0	0.314583
TCF3	0.283	0.133	1.21078e-113	0	0.302496
DEF6	0.461	0.269	1.35578e-113	0	0.291708
BRD7	0.599	0.381	1.84579e-113	0	0.272037
CFAP97	0.263	0.124	2.34817e-113	0	0.324952
CNOT1	0.357	0.187	3.17963e-113	0	0.271971
PRPF38B	0.495	0.3	1.30248e-112	0	0.307265
CARD11	0.279	0.13	1.80111e-112	0	0.287806
PTPN11	0.454	0.268	2.12769e-112	0	0.299444
ARHGAP12	0.384	0.208	2.35587e-112	0	0.266689
API5	0.351	0.185	3.7223e-112	0	0.306011
HNRNPDL	0.831	0.568	5.86329e-112	0	0.256998
RAP1GDS1	0.397	0.22	6.05794e-112	0	0.297064
RPL36AL	0.953	0.661	1.01145e-111	0	0.308713
MED1	0.464	0.281	2.14985e-111	0	0.349337
TIMM10	0.383	0.213	2.65238e-111	0	0.300247
ACADM	0.37	0.203	2.76584e-111	0	0.31662
STOML2	0.355	0.19	2.98036e-111	0	0.303692
DHX9	0.531	0.326	4.21554e-111	0	0.25459
RBM25	0.668	0.435	7.75765e-111	0	0.276847
CMC2	0.437	0.252	1.12563e-110	0	0.290928
DYNC1I2	0.549	0.346	2.28653e-110	0	0.295102
ODC1	0.35	0.182	2.59616e-110	0	0.283381
GADD45GIP1	0.364	0.196	4.42066e-110	0	0.288608
ENSBTAG00000030305	0.483	0.292	5.76648e-110	0	0.28072
PFDN6	0.42	0.245	6.76946e-110	0	0.310219
KCTD20	0.358	0.193	9.60299e-110	0	0.288576
AIMP2	0.287	0.14	1.5961e-109	0	0.285271
CBR4	0.343	0.183	1.64068e-109	0	0.330639
ATP2B1	0.597	0.371	2.6092e-109	0	0.259026
AFG3L2	0.408	0.233	3.90675e-109	0	0.313947
HIBCH	0.272	0.127	1.15687e-108	0	0.262769
VCP	0.55	0.347	9.29015e-108	0	0.28732
MGAT4A	0.279	0.133	1.0005e-107	0	0.266779
THOC2	0.565	0.361	1.03774e-107	0	0.285468
MGMT	0.327	0.17	1.40832e-107	0	0.291446
ENSBTAG00000017770	0.381	0.21	1.46916e-107	0	0.279726
UBA52	1	0.944	3.90928e-107	0	0.252607
XPA	0.338	0.18	3.97844e-107	0	0.289902
JTB	0.418	0.243	1.01871e-106	0	0.294327
SRSF7	0.529	0.33	1.54939e-106	0	0.275841
ENSBTAG00000021649	0.318	0.165	3.01593e-106	0	0.30019
C15H11orf58	0.572	0.365	9.66007e-106	0	0.273297
CYB5R3	0.35	0.19	2.24952e-105	0	0.31225
EIF3I	0.416	0.242	2.34835e-105	0	0.277757
PRDX1	0.688	0.458	2.63682e-105	0	0.255092
AEBP2	0.319	0.165	3.06431e-105	0	0.297458
IPO5	0.283	0.137	6.55875e-105	0	0.268857
COPE	0.567	0.363	1.21421e-104	0	0.276521
MTREX	0.311	0.16	1.84355e-104	0	0.300468
CD2AP	0.305	0.156	3.85574e-104	0	0.304021
ZMIZ1	0.296	0.151	5.73351e-104	0	0.307377
EI24	0.352	0.193	1.09006e-103	0	0.296802
CDK4	0.297	0.149	2.82343e-103	0	0.272692
RSL24D1	0.405	0.235	4.01832e-103	0	0.296905
GOLGB1	0.58	0.373	4.27074e-103	0	0.28379
RARS1	0.298	0.152	6.70075e-103	0	0.304369
MRPS5	0.336	0.182	1.04909e-102	0	0.301815
RPF1	0.287	0.144	1.62311e-102	0	0.292126
P2RY10	0.416	0.233	1.86247e-102	0	0.276401
RAD17	0.318	0.166	2.22065e-102	0	0.293312
PFDN4	0.449	0.27	5.74165e-102	0	0.284226
ZPR1	0.324	0.172	8.11787e-102	0	0.280532
THUMPD3	0.371	0.208	1.36104e-101	0	0.278282
SUZ12	0.435	0.257	1.54614e-101	0	0.294346
C28H1orf131	0.323	0.172	2.74812e-101	0	0.303587
SETD2	0.334	0.178	5.47513e-101	0	0.28069
ANP32E	0.515	0.318	6.35993e-101	0	0.264566
FKBP3	0.409	0.239	1.26927e-100	0	0.289115
IDI1	0.263	0.128	1.51419e-100	0	0.304571
ARMC1	0.311	0.161	2.32575e-100	0	0.29337
TAF9	0.382	0.216	2.39352e-100	0	0.277985
CCDC6	0.256	0.121	2.93652e-100	0	0.268775
PRPS1	0.363	0.201	3.95577e-100	0	0.276144
CISD2	0.381	0.218	6.5675e-100	0	0.257422
CZIB	0.402	0.232	7.66709e-100	0	0.273952
PPP4R3B	0.456	0.282	9.04291e-100	0	0.315921
TTC14	0.421	0.248	9.68011e-100	0	0.292503
ILF3	0.315	0.167	3.79363e-99	0	0.297712
USP8	0.5	0.315	1.63783e-98	0	0.291896
ZMYM1	0.303	0.157	1.64055e-98	0	0.286924
TERF2	0.259	0.126	4.13926e-98	0	0.298295
RSF1	0.544	0.352	7.64413e-98	0	0.267321
RAD23B	0.442	0.267	8.938e-98	0	0.263997
MAK16	0.293	0.151	1.8765e-97	0	0.29469
OLA1	0.387	0.225	2.03699e-97	0	0.297299
SSR3	0.518	0.333	2.6436e-97	0	0.27873
NUP214	0.305	0.159	2.97587e-97	0	0.275211
ATP11C	0.27	0.134	9.01474e-97	0	0.297904
TTC17	0.314	0.167	9.73334e-97	0	0.277089
TRIM26	0.275	0.138	1.90638e-96	0	0.285172
DBF4	0.25	0.12	2.26041e-96	0	0.288271
MAP4	0.317	0.168	2.65414e-96	0	0.275986
MPHOSPH10	0.266	0.131	1.00025e-95	0	0.303189
SLC39A10	0.326	0.174	1.4681e-95	0	0.288835
NAXE	0.315	0.169	1.56158e-95	0	0.275514
PRORSD1	0.296	0.153	5.05669e-95	0	0.263939
GPATCH2	0.361	0.203	6.7372e-95	0	0.255374
MRPL58	0.43	0.265	6.87916e-95	0	0.263001
ECHS1	0.358	0.204	8.18864e-95	0	0.27976
KPNB1	0.326	0.178	1.39832e-94	0	0.283458
FAAP20	0.25	0.119	1.4428e-94	0	0.264954
CCDC50	0.349	0.192	2.26404e-94	0	0.262825
POLR2B	0.413	0.246	3.34878e-94	0	0.279643
IPO7	0.263	0.131	3.93083e-94	0	0.290625
NOC3L	0.253	0.121	5.23267e-94	0	0.252594
VBP1	0.313	0.167	5.57974e-94	0	0.263233
MLLT10	0.353	0.2	1.09373e-93	0	0.251786
EXOSC10	0.32	0.173	1.33098e-93	0	0.292643
LAMP3	0.324	0.172	1.678e-93	0	0.26197
NDUFV1	0.342	0.192	4.34794e-93	0	0.260766
CDC16	0.265	0.132	5.69483e-93	0	0.262621
ACO2	0.368	0.212	8.8473e-93	0	0.269317
BUD23	0.421	0.254	1.21855e-92	0	0.253839
CSNK2A1	0.399	0.236	1.43228e-92	0	0.261525
TBC1D15	0.309	0.166	2.27225e-92	0	0.27124
ZHX1	0.291	0.154	7.48442e-92	0	0.312414
ST3GAL5	0.418	0.245	2.10581e-91	0	0.263685
SRRM2	0.959	0.724	2.30245e-91	0	0.256321
HINT2	0.391	0.228	2.83327e-91	0	0.270714
LMO4	0.428	0.259	3.69165e-91	0	0.261226
BTF3L4	0.364	0.211	5.12256e-91	0	0.251741
XPC	0.283	0.147	7.77176e-91	0	0.270965
PPIP5K2	0.377	0.221	8.16671e-91	0	0.289279
MRPL27	0.377	0.224	1.35437e-90	0	0.269496
KRTCAP2	0.442	0.277	1.37919e-90	0	0.256886
VAPA	0.472	0.3	1.51879e-90	0	0.256726
MRPS12	0.289	0.154	1.52397e-90	0	0.269803
FH	0.316	0.175	1.73905e-90	0	0.269172
IMMT	0.32	0.175	2.05507e-90	0	0.280054
GSPT2	0.263	0.129	3.52323e-90	0	0.251887
TWISTNB	0.278	0.145	6.98591e-90	0	0.295797
PFKP	0.344	0.192	7.13685e-90	0	0.252778
HMGCS1	0.257	0.128	1.21847e-89	0	0.297881
TRNT1	0.286	0.15	1.5854e-88	0	0.271057
PIP4K2A	0.466	0.294	1.79618e-88	0	0.265034
SNX1	0.353	0.206	5.40111e-87	0	0.280657
SMIM11A	0.286	0.15	7.57197e-87	0	0.254209
EIF3J	0.324	0.181	2.33817e-86	0	0.257848
CEP295	0.255	0.129	3.17009e-86	0	0.276727
TUFM	0.314	0.175	3.72877e-86	0	0.268706
DNM1L	0.257	0.13	1.01873e-85	0	0.266189
LARP7	0.315	0.175	1.42585e-85	0	0.284761
S100PBP	0.269	0.139	3.54294e-85	0	0.26196
CCDC91	0.314	0.176	3.13232e-84	0	0.278109
LSM12	0.324	0.185	3.68462e-84	0	0.251836
REPS1	0.262	0.135	4.18306e-84	0	0.261802
EIF4G1	0.291	0.158	1.9725e-83	0	0.28626
PHAX	0.373	0.225	3.77453e-83	0	0.270643
MSL3	0.4	0.246	6.34951e-83	0	0.259393
SEC31A	0.297	0.164	8.95464e-83	0	0.262241
PHPT1	0.418	0.261	7.06145e-82	0	0.257811
MNAT1	0.307	0.173	1.10449e-81	0	0.265695
CHD8	0.366	0.219	1.04816e-80	0	0.269783
RPAP3	0.297	0.162	1.73586e-80	0	0.258316
TPP2	0.288	0.159	3.18863e-80	0	0.267922
TERF1	0.287	0.155	4.91764e-80	0	0.251635
YTHDC2	0.339	0.199	1.08578e-79	0	0.276331
DHX36	0.401	0.25	5.17197e-79	0	0.266833
CETN3	0.297	0.164	5.552e-79	0	0.256255
UTP11	0.252	0.133	9.55623e-79	0	0.253342
EXOC5	0.326	0.189	2.47641e-78	0	0.259713
COIL	0.285	0.156	1.42737e-77	0	0.265275
DUS4L	0.313	0.181	6.38134e-77	0	0.259491
TRIB2	0.309	0.168	1.867e-76	0	0.2621
LRRCC1	0.323	0.188	1.87727e-75	0	0.275879
DDB1	0.256	0.14	9.47681e-72	0	0.253716
EP400	0.346	0.212	3.81805e-71	0	0.257435
LCORL	0.289	0.164	4.74474e-71	0	0.271614
BOD1L1	0.493	0.331	7.15166e-69	0	0.252245
URI1	0.382	0.243	1.47366e-68	0	0.257724
CMTM3	0.936	0.362	0	1	1.71309
MS4A1	0.999	0.384	0	1	1.55799
BANK1	0.987	0.377	0	1	1.48014
5-8S-rRNA.4	0.975	0.606	0	1	1.36641
PRMT1	0.934	0.439	0	1	1.28996
CD79A	0.986	0.402	0	1	1.28547
RIN3	0.863	0.292	0	1	1.26153
ENSBTAG00000013919	1	0.577	0	1	1.24152
CMTM7	0.911	0.378	0	1	1.23538
ENSBTAG00000009656	0.863	0.352	0	1	1.20873
MTPN	0.972	0.503	0	1	1.20413
BATF	0.792	0.261	0	1	1.20343
ZBTB32	0.708	0.164	0	1	1.19547
CD74	1	0.661	0	1	1.17414
LBH	0.899	0.366	0	1	1.16127
BOLA-DRA	1	0.567	0	1	1.15921
SPIB	0.833	0.253	0	1	1.14811
ITM2C	0.963	0.587	0	1	1.14682
TRIB2	0.534	0.144	0	1	1.14483
TBX21	0.623	0.117	0	1	1.13339
BLA-DQB	0.976	0.521	0	1	1.12692
LMO2	0.882	0.358	0	1	1.11609
RALGPS2	0.947	0.439	0	1	1.11369
AHNAK	0.988	0.559	0	1	1.09318
INPP5B	0.823	0.318	0	1	1.08671
HIF1A	0.804	0.331	0	1	1.07565
PLD4	0.784	0.262	0	1	1.07284
SPDEF	0.49	0.108	0	1	1.07065
ST6GALNAC2	0.74	0.241	0	1	1.06804
TUT4	0.96	0.465	0	1	1.06411
LY86	0.879	0.352	0	1	1.06059
ENSBTAG00000039366	0.567	0.134	0	1	1.03504
CD79B	0.916	0.333	0	1	1.02029
CXXC5	0.717	0.22	0	1	1.01318
ENSBTAG00000055240	0.568	0.193	0	1	1.00197
NDUFB5	0.85	0.38	0	1	0.994358
ARPC5L	0.796	0.354	0	1	0.992335
WDFY4	0.718	0.231	0	1	0.962165
AOAH	0.671	0.226	0	1	0.960731
PEBP1	0.968	0.564	0	1	0.951143
CYFIP1	0.561	0.153	0	1	0.942639
TNFRSF21	0.664	0.228	0	1	0.934872
PTPRCAP	0.896	0.443	0	1	0.934689
TCF4	0.673	0.211	0	1	0.933491
MTSS1	0.755	0.284	0	1	0.933232
PDCD4	0.922	0.505	0	1	0.923632
SYK	0.85	0.355	0	1	0.913885
TPM3	0.999	0.759	0	1	0.90709
GMPS	0.729	0.286	0	1	0.906519
MACF1	0.942	0.56	0	1	0.906087
SPTBN1	0.892	0.478	0	1	0.896706
CD22	0.642	0.192	0	1	0.884054
ENSBTAG00000048353	0.707	0.263	0	1	0.882363
ARHGEF10L	0.571	0.166	0	1	0.87792
HOPX	0.776	0.28	0	1	0.863714
ENO1	0.989	0.691	0	1	0.863508
STX7	0.769	0.316	0	1	0.858452
PRDX2	0.86	0.447	0	1	0.854817
TNFRSF13C	0.818	0.306	0	1	0.853961
CYBB	0.855	0.378	0	1	0.852678
DNASE2	0.706	0.264	0	1	0.845873
COBLL1	0.543	0.135	0	1	0.841587
PSMB10	0.854	0.448	0	1	0.838833
BHLHE41	0.565	0.157	0	1	0.836387
ENSBTAG00000050846	0.952	0.542	0	1	0.832292
HLTF	0.709	0.295	0	1	0.829096
PRAG1	0.589	0.176	0	1	0.827996
RHBDF2	0.539	0.147	0	1	0.822897
PLAC8B	0.999	0.857	0	1	0.810323
MAP4K3	0.503	0.122	0	1	0.808972
MX1	0.941	0.432	0	1	0.807224
SIGLEC10	0.503	0.127	0	1	0.80188
SYT8	0.467	0.13	0	1	0.793808
COX2	0.999	0.796	0	1	0.78414
COMMD7	0.766	0.356	0	1	0.78098
ZNF296	0.6	0.197	0	1	0.774505
ST6GAL1	0.514	0.177	0	1	0.772567
ZNF106	0.856	0.424	0	1	0.765279
PHGDH	0.905	0.447	0	1	0.763765
PTMA.1	1	0.811	0	1	0.761478
KIAA0040	0.677	0.254	0	1	0.760286
NCOA7	0.603	0.207	0	1	0.75822
HHEX	0.68	0.255	0	1	0.757893
AGFG2	0.486	0.127	0	1	0.756229
ENSBTAG00000043567	0.999	0.986	0	1	0.753192
ADORA2B	0.684	0.263	0	1	0.750002
EVL	0.842	0.461	0	1	0.745054
TPI1	0.718	0.348	0	1	0.74289
SPOCK2	0.761	0.334	0	1	0.737956
YWHAQ	0.707	0.31	0	1	0.737241
UBTF	0.815	0.408	0	1	0.736797
FCRLA	0.499	0.139	0	1	0.735319
ENSBTAG00000043570	0.999	0.988	0	1	0.728925
GALNT7	0.603	0.249	0	1	0.728472
GDI2	0.854	0.467	0	1	0.72697
DTNBP1	0.599	0.227	0	1	0.718679
NCL	0.988	0.691	0	1	0.717143
ATP5F1B	0.901	0.529	0	1	0.706525
PALM	0.5	0.15	0	1	0.704759
TBXA2R	0.611	0.242	0	1	0.704122
RBM43	0.748	0.358	0	1	0.702166
ERP29	0.781	0.384	0	1	0.701124
SERBP1	0.957	0.62	0	1	0.700457
CLIC1	0.98	0.688	0	1	0.698939
PPP1R1B	0.505	0.161	0	1	0.698457
ENSBTAG00000050723	0.543	0.176	0	1	0.698166
LRRK2	0.728	0.316	0	1	0.696196
C1QBP	0.741	0.354	0	1	0.691113
MAP3K8	0.462	0.133	0	1	0.684972
ND4	0.999	0.809	0	1	0.68169
NAPSA	0.627	0.246	0	1	0.680403
CMTM8	0.399	0.083	0	1	0.680209
ND2	0.999	0.794	0	1	0.675668
APEX1	0.728	0.336	0	1	0.672433
KCNN4	0.442	0.12	0	1	0.671876
SMCO4	0.551	0.208	0	1	0.666317
IFI30	0.703	0.302	0	1	0.664037
SLC25A39	0.603	0.252	0	1	0.657762
BTK	0.691	0.285	0	1	0.652811
ERO1B	0.545	0.188	0	1	0.651285
SCIMP	0.398	0.114	0	1	0.649379
CYSLTR1	0.418	0.115	0	1	0.647914
SOX5	0.424	0.111	0	1	0.641966
SLC9B2	0.359	0.08	0	1	0.634707
INPP4A	0.528	0.175	0	1	0.633407
CD180	0.406	0.102	0	1	0.63029
FCRL3	0.387	0.11	0	1	0.624862
FCRL5	0.402	0.116	0	1	0.624247
CD19	0.446	0.141	0	1	0.601301
PXDC1	0.453	0.142	0	1	0.594849
COX1	1	0.915	0	1	0.589792
BOLA-DMB	0.822	0.364	0	1	0.586379
C1QTNF12	0.282	0.052	0	1	0.527553
TLR10	0.27	0.053	0	1	0.490172
LCN2	0.608	0.222	0	1	0.334153
FGD2	0.505	0.187	1.53967e-300	1	0.607539
RPS11	1	0.89	4.22095e-300	1	0.549707
RESF1	0.911	0.565	4.11011e-298	1	0.769956
MIF	0.853	0.49	3.83591e-297	1	0.668534
GRAMD4	0.429	0.141	4.88101e-297	1	0.630194
ENSBTAG00000037605	0.823	0.389	1.07245e-296	1	0.885302
ND5	0.968	0.687	2.10309e-296	1	0.725463
RUNX1T1	0.478	0.16	1.34422e-295	1	0.614386
GPI	0.61	0.268	2.44965e-295	1	0.648024
MDH2	0.746	0.384	3.41493e-295	1	0.654718
BOLA-DMA	0.722	0.321	4.96408e-292	1	0.611904
SYNGR2	0.889	0.491	5.33231e-292	1	0.660804
NUCKS1	0.919	0.56	4.91914e-291	1	0.662833
YWHAG	0.724	0.353	2.24583e-289	1	0.653118
BOLA-DOA	0.43	0.141	2.30587e-287	1	0.573322
ATP5MC3	0.866	0.509	4.62952e-287	1	0.648351
FADS3	0.446	0.147	1.59896e-286	1	0.582326
CAB39L	0.427	0.14	1.08512e-285	1	0.569646
ENSBTAG00000009664	0.85	0.471	1.38527e-285	1	0.607668
CCNG1	0.751	0.386	4.07749e-284	1	0.640594
HVCN1	0.475	0.165	2.97271e-282	1	0.565797
YWHAE	0.92	0.573	2.57156e-280	1	0.634348
ND1	0.997	0.801	1.46449e-279	1	0.57103
DEF6	0.601	0.261	3.07659e-277	1	0.605438
PNP	0.71	0.321	4.07003e-277	1	0.400407
ADD3	0.933	0.592	4.9098e-277	1	0.654523
CAMK2D	0.589	0.257	1.33025e-276	1	0.658751
CERS4	0.441	0.149	6.31442e-273	1	0.581201
PPA2	0.525	0.205	9.32014e-273	1	0.602309
ERH	0.869	0.515	1.34231e-272	1	0.596401
CARD11	0.391	0.123	1.81655e-271	1	0.560024
CTNNBIP1	0.461	0.168	3.45048e-271	1	0.581724
DIRAS2	0.332	0.091	7.59139e-271	1	0.545924
NT5C	0.792	0.416	2.78223e-270	1	0.582336
PTP4A2	0.956	0.645	1.40701e-269	1	0.549332
ATP5F1A	0.89	0.542	2.63582e-269	1	0.625691
GRAP	0.603	0.265	4.79618e-268	1	0.615185
MIEN1	0.672	0.319	6.62635e-268	1	0.545677
PARP1	0.731	0.375	2.17572e-266	1	0.632997
RACK1	1	0.801	3.26545e-266	1	0.569543
MAP4K1	0.486	0.186	1.27328e-265	1	0.569347
BLNK	0.513	0.193	2.10826e-264	1	0.535063
RAP1GDS1	0.518	0.214	2.03083e-263	1	0.598147
MXI1	0.58	0.246	2.18377e-263	1	0.515703
SMARCA4	0.575	0.254	5.60684e-263	1	0.620703
MAP3K1	0.783	0.432	1.34347e-262	1	0.662998
ILRUN	0.58	0.254	8.29374e-261	1	0.559805
MRPL57	0.733	0.373	8.7551e-261	1	0.612656
SPATS2	0.39	0.126	4.76787e-260	1	0.531972
ZNF318	0.402	0.135	6.27028e-260	1	0.5704
RPL22L1	0.897	0.543	2.81008e-258	1	0.62143
RPL4	0.922	0.59	3.04641e-258	1	0.629599
ENSBTAG00000020684	0.842	0.465	3.16835e-257	1	0.587452
BOLA-DOB	0.481	0.177	1.49657e-256	1	0.535519
RTF1	0.799	0.458	3.97515e-256	1	0.616635
ATP2A3	0.473	0.183	3.05002e-255	1	0.568845
ENSBTAG00000011437	0.324	0.094	1.68487e-254	1	0.518812
CCT2	0.832	0.478	3.35472e-253	1	0.597279
FNBP4	0.843	0.504	7.60994e-253	1	0.591118
PNN	0.913	0.587	3.86407e-252	1	0.613179
MNF1	0.673	0.335	1.55314e-251	1	0.552803
PLEKHD1	0.28	0.071	5.52786e-249	1	0.466533
ATRX	0.901	0.56	3.1539e-248	1	0.628909
PAICS	0.595	0.265	2.10226e-247	1	0.551669
COQ2	0.505	0.208	6.269e-247	1	0.575605
ENSBTAG00000048798	0.564	0.252	2.19679e-246	1	0.60457
CALCOCO1	0.543	0.238	3.21344e-246	1	0.605405
TEP1	0.507	0.205	6.56304e-244	1	0.593537
SEL1L3	0.271	0.068	1.01926e-243	1	0.466187
VDAC2	0.791	0.448	1.09486e-242	1	0.576546
MRPS35	0.421	0.151	4.22103e-242	1	0.523582
HERC2	0.604	0.286	6.63383e-242	1	0.592731
UNC119	0.865	0.512	4.63882e-241	1	0.564621
ENSBTAG00000001219	0.737	0.365	8.66259e-241	1	0.474813
U2SURP	0.792	0.446	1.60771e-239	1	0.580456
MAT2B	0.738	0.393	6.21993e-239	1	0.522786
ZEB2	0.516	0.213	6.30596e-239	1	0.536852
BCL11A	0.329	0.098	6.17649e-238	1	0.46749
CCT6A	0.631	0.303	1.57682e-237	1	0.558726
ENSBTAG00000038770	0.348	0.108	5.7153e-237	1	0.474314
PTPN18	0.869	0.523	6.83686e-237	1	0.563204
MOB1A	0.59	0.268	3.07564e-235	1	0.491759
ST3GAL5	0.545	0.238	1.47697e-234	1	0.581001
CDV3	0.73	0.393	7.01956e-234	1	0.579913
DERL3	0.542	0.221	8.95388e-234	1	0.513245
SLC43A2	0.435	0.164	5.61246e-233	1	0.498542
NEB	0.283	0.076	1.80621e-232	1	0.438605
NPM1	0.79	0.436	1.8649e-232	1	0.548692
RPS8	1	0.886	2.43941e-232	1	0.530407
ITGAM	0.333	0.104	3.10412e-232	1	0.467467
SUCLG1	0.693	0.369	3.47091e-232	1	0.550295
PACSIN1	0.256	0.064	4.32732e-232	1	0.435091
SET	0.963	0.643	3.35618e-231	1	0.565938
H1-4	0.89	0.529	1.53338e-229	1	0.513585
DNAJC10	0.569	0.258	5.50711e-229	1	0.570216
PSMB9	0.964	0.66	1.52927e-227	1	0.514861
SMARCA5	0.855	0.507	2.13541e-227	1	0.532949
DOC2G	0.338	0.108	4.06402e-227	1	0.518522
HNRNPD	0.938	0.613	2.49962e-226	1	0.548744
EIF5A	0.862	0.534	8.12489e-224	1	0.557166
MAST2	0.302	0.089	9.90347e-224	1	0.46127
POLD2	0.304	0.09	3.77019e-223	1	0.439895
ZNHIT6	0.428	0.166	6.2649e-221	1	0.542095
CIITA	0.351	0.117	1.44381e-219	1	0.476515
COMMD3	0.686	0.362	1.43066e-218	1	0.53221
HSD17B10	0.499	0.215	1.70428e-218	1	0.508481
ATP5PO	0.723	0.401	2.25803e-218	1	0.517643
RNF19A	0.736	0.391	2.99874e-218	1	0.476989
STRBP	0.467	0.186	5.4522e-218	1	0.506482
MAN1A1	0.72	0.378	3.93242e-217	1	0.515706
SMAGP	0.433	0.165	6.05923e-217	1	0.460778
ZEB2.1	0.482	0.2	7.46205e-216	1	0.505022
ATP5MC1	0.605	0.299	8.46226e-216	1	0.516333
EEF2	0.968	0.673	1.88806e-215	1	0.54448
COX3	1	0.955	5.85768e-215	1	0.408006
SMARCC1	0.666	0.35	8.87291e-215	1	0.563479
NIFK	0.64	0.328	1.16928e-214	1	0.552229
TRANK1	0.421	0.164	1.2179e-213	1	0.499741
EPRS1	0.604	0.302	1.22125e-212	1	0.580058
INKA1	0.253	0.066	1.673e-212	1	0.350499
GPR183	0.718	0.362	3.22147e-212	1	0.510289
IKZF3	0.438	0.169	5.85475e-212	1	0.478657
TCEA1	0.723	0.394	2.5531e-211	1	0.53311
LCLAT1	0.396	0.147	2.35386e-210	1	0.489738
EIF3A	0.782	0.462	2.73797e-210	1	0.595477
DYNLL1	0.809	0.473	4.43157e-207	1	0.545719
ENSBTAG00000040507	0.541	0.252	8.36287e-207	1	0.544127
COX5A	0.854	0.528	3.52945e-203	1	0.514031
HSPD1	0.756	0.436	1.24927e-202	1	0.527076
SYVN1	0.36	0.129	1.34974e-202	1	0.456428
UQCRH	0.969	0.672	1.86915e-202	1	0.525549
SP110	0.791	0.455	2.96753e-202	1	0.498904
HNRNPAB	0.804	0.477	6.78307e-202	1	0.508428
RPS4Y1	0.525	0.248	7.23542e-202	1	0.491675
FBL	0.615	0.304	7.3362e-202	1	0.488423
CD52	1	0.756	7.56399e-202	1	0.486255
SNX6	0.693	0.38	3.84754e-201	1	0.513777
SLC25A6	0.998	0.792	4.6778e-201	1	0.482745
UQCR11	0.825	0.504	1.01873e-199	1	0.492098
SUCLG2	0.742	0.433	4.792e-199	1	0.521228
PRDX1	0.787	0.459	8.57166e-199	1	0.504311
PRPF40A	0.779	0.459	8.81421e-199	1	0.518898
KLF5	0.327	0.108	1.20346e-198	1	0.465276
CCT5	0.622	0.324	8.19893e-198	1	0.508732
DKC1	0.612	0.309	1.48455e-197	1	0.521123
PPP4R3A	0.604	0.307	1.47128e-194	1	0.513035
CDIP1	0.301	0.097	2.47179e-194	1	0.422116
ARHGAP27	0.375	0.143	4.98596e-194	1	0.469054
CSRP1	0.567	0.274	1.35543e-193	1	0.492259
HNRNPU	0.927	0.619	2.6074e-193	1	0.495901
HNRNPA3	0.693	0.375	6.87359e-193	1	0.47702
SUPT16H	0.641	0.333	7.43979e-193	1	0.491802
PRKAR2A	0.436	0.184	1.15145e-192	1	0.494049
SHOC2	0.738	0.415	4.09649e-192	1	0.417607
ATAD2	0.468	0.202	1.90916e-191	1	0.486255
FUS	0.71	0.389	2.88719e-191	1	0.47707
RAN	0.778	0.464	4.07661e-191	1	0.482385
YBX1	0.946	0.635	4.87589e-191	1	0.481355
CHCHD2	0.915	0.587	4.93521e-190	1	0.469784
HSPA8	0.983	0.72	7.24458e-190	1	0.529121
HMCES	0.411	0.172	5.25419e-189	1	0.508235
DDX46	0.775	0.459	2.86283e-188	1	0.498623
SMC5	0.64	0.339	3.02147e-188	1	0.523169
RNPS1	0.788	0.467	6.7608e-188	1	0.472572
ATP2B1	0.694	0.372	9.78852e-188	1	0.517888
NOP56	0.618	0.32	6.73222e-187	1	0.518635
SCAF11	0.79	0.483	1.02204e-186	1	0.503911
PGLS	0.613	0.322	1.90257e-186	1	0.465967
GLS	0.543	0.259	2.24183e-186	1	0.460885
ZNF644	0.667	0.366	6.45554e-186	1	0.49618
SERP1	0.604	0.309	1.19145e-185	1	0.468157
RAPGEF1	0.5	0.231	2.64536e-185	1	0.412225
CHD7	0.462	0.199	5.05082e-185	1	0.475546
KHDRBS1	0.615	0.327	1.35383e-184	1	0.486342
UHRF1BP1L	0.458	0.203	1.39712e-183	1	0.465911
SMIM14	0.373	0.142	2.83051e-183	1	0.393082
SLC35D2	0.353	0.132	2.85135e-183	1	0.424102
SRSF6	0.702	0.405	6.18275e-183	1	0.518103
LEO1	0.465	0.208	6.71079e-183	1	0.475527
FAM172A	0.562	0.28	6.95523e-183	1	0.480958
NDUFC2	0.693	0.393	7.11894e-183	1	0.461161
UBE2V1	0.711	0.407	1.57693e-182	1	0.476484
MATR3	0.878	0.562	1.87443e-182	1	0.477618
CMC2	0.524	0.252	2.06996e-182	1	0.47798
GPR18	0.282	0.092	7.53542e-182	1	0.411408
NUPR2	0.499	0.229	1.05075e-181	1	0.464056
IKZF1	0.742	0.422	1.06285e-180	1	0.453761
ATP11C	0.348	0.131	1.16787e-180	1	0.461283
SLC66A3	0.426	0.183	4.9124e-180	1	0.468197
MSH3	0.415	0.175	9.59841e-180	1	0.49599
CYB561A3	0.36	0.137	2.45177e-179	1	0.413723
ECHS1	0.449	0.201	2.54175e-179	1	0.464955
EPSTI1	0.746	0.428	9.76703e-179	1	0.506614
CCT8	0.598	0.315	5.84531e-178	1	0.480772
FUOM	0.439	0.198	9.40566e-178	1	0.480363
HABP4	0.274	0.086	1.4323e-177	1	0.391796
RTN4	0.601	0.314	1.44849e-177	1	0.485062
MYCBP2	0.706	0.405	1.51031e-177	1	0.49649
SNRPD3	0.748	0.44	2.91696e-177	1	0.454932
LUC7L3	0.81	0.503	2.97396e-177	1	0.455681
APOL3	0.425	0.179	3.09787e-177	1	0.441535
RPS6	0.999	0.802	4.60534e-177	1	0.484707
ACO2	0.456	0.209	7.27264e-177	1	0.465041
ATP6	0.999	0.877	1.4697e-176	1	0.40971
AFF3	0.424	0.175	1.87766e-176	1	0.436834
U2AF1	0.736	0.432	3.35988e-176	1	0.440898
ENSBTAG00000051845	0.938	0.595	8.3169e-176	1	0.464517
MRPS12	0.371	0.151	5.06387e-175	1	0.426719
ARHGDIB	0.992	0.781	5.29028e-175	1	0.427116
GAS7	0.281	0.095	1.18613e-174	1	0.440696
SDHD	0.604	0.33	3.81141e-174	1	0.484158
MPEG1	0.526	0.231	9.24177e-174	1	0.331918
SRSF11	0.633	0.344	3.91301e-173	1	0.475852
VCP	0.637	0.348	5.18689e-173	1	0.457011
DAPP1	0.368	0.147	7.94436e-173	1	0.397262
SUMO2	0.949	0.636	7.96322e-173	1	0.470572
TOR1B	0.277	0.092	1.25427e-172	1	0.395576
CYFIP2	0.489	0.226	1.27996e-172	1	0.449434
ERAP2	0.486	0.226	1.63919e-172	1	0.430797
RIF1	0.485	0.224	3.90586e-172	1	0.493892
MTHFD2	0.259	0.082	1.7484e-171	1	0.383746
CAPRIN1	0.634	0.345	2.02731e-171	1	0.463747
CEBPZ	0.688	0.39	7.6239e-171	1	0.48857
RNASET2	0.415	0.175	7.91114e-171	1	0.30937
ATP5PD	0.919	0.61	3.42573e-170	1	0.458562
NDUFS7	0.593	0.314	1.76412e-169	1	0.434916
TGS1	0.525	0.258	1.26484e-168	1	0.442278
CDKN2AIPNL	0.57	0.301	1.33217e-168	1	0.467581
DAAM1	0.438	0.193	2.9628e-168	1	0.469265
ND3	0.994	0.812	3.68993e-168	1	0.443068
CD151	0.374	0.152	4.10868e-168	1	0.416145
SRSF2	0.896	0.587	3.00008e-167	1	0.436235
INPP5D	0.606	0.323	4.57182e-167	1	0.397705
CCT3	0.654	0.365	5.03234e-167	1	0.446267
SNRPB	0.73	0.433	1.6256e-166	1	0.438607
PRKACB	0.565	0.285	4.98997e-166	1	0.449663
ENSBTAG00000052466	0.441	0.197	5.51469e-166	1	0.448878
SSB	0.683	0.39	8.04495e-166	1	0.445595
KLF3	0.555	0.282	1.73983e-165	1	0.435131
TXNRD1	0.503	0.248	3.01858e-165	1	0.423002
ATP5F1C	0.79	0.482	3.44752e-165	1	0.415297
RNASEH2A	0.321	0.119	1.04907e-164	1	0.393632
ENSBTAG00000054942	0.597	0.316	1.06245e-164	1	0.451541
BTBD8	0.425	0.184	1.17454e-163	1	0.410597
ARL6IP4	0.478	0.228	1.80112e-163	1	0.440419
MEF2A	0.622	0.33	9.87412e-163	1	0.385567
API5	0.417	0.186	1.33894e-162	1	0.462474
PPP4R3B	0.545	0.28	4.22076e-162	1	0.451417
ACACB	0.304	0.11	1.40735e-161	1	0.384274
SCAMP4	0.344	0.135	1.63644e-161	1	0.400089
UBE2D2	0.793	0.494	2.07544e-161	1	0.42482
NAP1L4	0.522	0.26	4.14628e-161	1	0.466517
PPP3CC	0.343	0.132	4.27887e-161	1	0.384802
RANGRF	0.257	0.083	8.94669e-161	1	0.354297
SMC6	0.665	0.371	3.05495e-160	1	0.415548
ZHX1	0.365	0.152	1.3746e-159	1	0.445113
ARGLU1	0.959	0.694	1.85386e-159	1	0.443615
CFDP2	0.563	0.293	1.86395e-159	1	0.417813
PA2G4	0.729	0.432	4.30264e-159	1	0.438592
ITPR1	0.284	0.099	4.48867e-159	1	0.386406
GSPT1	0.622	0.34	6.46156e-159	1	0.440031
DNLZ	0.5	0.25	8.03984e-159	1	0.439844
COX5B	0.924	0.635	8.31369e-159	1	0.441439
COX7B	0.787	0.49	9.44366e-159	1	0.421775
ELOVL5	0.327	0.13	2.115e-157	1	0.429773
P2RY10	0.492	0.235	1.07012e-156	1	0.460448
MPHOSPH8	0.768	0.472	1.28816e-155	1	0.361765
IRF5	0.497	0.239	1.61492e-155	1	0.332786
DDX21	0.691	0.4	3.19658e-155	1	0.424207
LYN	0.979	0.643	7.61789e-155	1	0.261878
LRMP	0.357	0.146	1.09583e-154	1	0.349264
ZC3H14	0.55	0.282	1.3219e-154	1	0.409152
ATP6V0A2	0.295	0.108	1.48418e-154	1	0.384414
THRAP3	0.889	0.596	1.55782e-154	1	0.39966
NOP58	0.572	0.303	2.62148e-153	1	0.440875
DDX5	0.998	0.844	6.05335e-153	1	0.424987
CD55	0.946	0.614	7.03561e-153	1	0.332276
EIF4G2	0.915	0.627	1.05609e-152	1	0.418817
LRRC61	0.262	0.089	1.30327e-152	1	0.369596
CUTA	0.509	0.259	2.94619e-152	1	0.425265
HMGA1	0.505	0.247	4.02118e-152	1	0.404913
VPS13C	0.554	0.295	4.87717e-152	1	0.483698
RPL3	0.997	0.758	8.96085e-152	1	0.470309
UQCRB	0.622	0.349	1.32177e-151	1	0.399847
EIF3CL	0.641	0.363	1.56075e-151	1	0.423631
PPIG	0.711	0.423	1.78372e-151	1	0.39359
PAPOLA	0.736	0.443	1.82933e-151	1	0.361588
TFEB	0.313	0.122	3.51344e-151	1	0.362087
NDUFA13	0.58	0.317	5.20366e-151	1	0.43273
PRELID3B	0.428	0.198	6.9036e-151	1	0.406227
SEPTIN7	0.963	0.701	1.70097e-150	1	0.393205
SRPK1	0.576	0.317	3.71132e-150	1	0.449709
DDX27	0.623	0.349	4.45925e-150	1	0.409939
RPS17	0.971	0.704	7.24331e-150	1	0.458326
APRT	0.832	0.515	9.17098e-150	1	0.4076
VKORC1	0.305	0.118	1.75668e-149	1	0.377001
BCLAF1	0.697	0.409	2.71785e-149	1	0.442936
EEF1B2	0.951	0.655	4.58698e-149	1	0.45199
CREBZF	0.657	0.382	6.06065e-149	1	0.417451
ATP5MC2	0.881	0.573	1.15512e-148	1	0.430208
ENSBTAG00000030499	0.577	0.31	1.24095e-148	1	0.377965
ATP5IF1	0.751	0.462	1.85401e-148	1	0.34748
HP1BP3	0.806	0.507	3.60863e-148	1	0.392056
NUTF2	0.497	0.251	5.32035e-148	1	0.40511
PJA2	0.511	0.258	5.51783e-148	1	0.379604
BIRC6	0.509	0.261	1.6147e-147	1	0.430776
HSD17B4	0.44	0.209	1.94805e-147	1	0.417591
MRPL20	0.616	0.348	5.92187e-147	1	0.405885
MYO1C	0.279	0.101	6.19946e-147	1	0.359152
PACSIN2	0.622	0.349	1.73595e-146	1	0.348639
GPX7	0.303	0.113	2.00704e-146	1	0.344019
ENSBTAG00000038619	0.728	0.426	3.20969e-146	1	0.256659
TCERG1	0.428	0.2	3.61409e-146	1	0.448802
PRKD3	0.507	0.255	5.77821e-146	1	0.401152
TBCC	0.568	0.305	1.67393e-145	1	0.372844
SF3B5	0.574	0.312	5.07129e-145	1	0.405939
ZBTB7A	0.745	0.45	1.46698e-144	1	0.416221
AP3B1	0.484	0.249	2.05978e-144	1	0.437169
UQCRFS1	0.605	0.34	4.11729e-144	1	0.383174
WDR41	0.363	0.156	5.25005e-144	1	0.377653
TCOF1	0.409	0.186	6.35529e-144	1	0.432992
CD37	0.96	0.682	7.15902e-144	1	0.380833
HSP90AB1	0.978	0.714	2.41365e-143	1	0.436377
HNRNPM	0.806	0.511	4.13234e-143	1	0.398559
NMI	0.672	0.382	5.24557e-143	1	0.321179
PHF3	0.81	0.521	1.19158e-142	1	0.406485
NDUFC1	0.534	0.287	1.7072e-142	1	0.407763
EID1	0.479	0.243	2.55062e-142	1	0.418111
PPP1CC	0.715	0.423	5.25086e-142	1	0.3179
CYB5R3	0.41	0.192	7.31243e-142	1	0.40543
SINHCAF	0.349	0.149	1.54652e-141	1	0.401354
SLC44A2	0.506	0.26	2.46687e-141	1	0.379653
CHD9	0.525	0.283	4.10099e-141	1	0.466447
BDP1	0.592	0.33	1.41841e-140	1	0.484656
ENSBTAG00000030593	0.452	0.217	1.61922e-140	1	0.396707
PSMC5	0.607	0.346	2.62578e-140	1	0.389487
RPL21	0.995	0.77	2.99952e-140	1	0.416118
ENSBTAG00000017759	0.285	0.109	3.68241e-140	1	0.379701
NDUFS8	0.73	0.436	1.07411e-139	1	0.330436
SLTM	0.603	0.341	1.33401e-139	1	0.394001
SMG1	0.543	0.289	1.36398e-139	1	0.408713
NACA	0.988	0.721	1.36578e-139	1	0.420254
BUB3	0.428	0.203	1.68829e-139	1	0.389865
MKNK2	0.558	0.303	2.19201e-139	1	0.36183
INPP1	0.314	0.124	2.29866e-139	1	0.365549
ATP5MF	0.838	0.537	3.74031e-139	1	0.377317
RANBP2	0.579	0.318	5.49836e-139	1	0.385955
HNRNPR	0.769	0.48	6.44049e-139	1	0.386697
BMS1	0.426	0.203	6.72428e-139	1	0.430306
RAD23A	0.499	0.263	1.25316e-138	1	0.431123
EIF1AX	0.642	0.374	1.97648e-138	1	0.382587
SMARCB1	0.393	0.181	2.0063e-138	1	0.394685
DDX10	0.323	0.132	2.87104e-138	1	0.415931
PHYHD1	0.299	0.118	4.33282e-138	1	0.36558
PDIA5	0.257	0.093	4.89919e-138	1	0.357607
MRPL23	0.726	0.443	6.31023e-138	1	0.376833
PHB2	0.46	0.229	1.17956e-137	1	0.389194
PSMB6	0.603	0.341	1.23117e-137	1	0.376671
CD40	0.333	0.137	2.23771e-137	1	0.375584
PBRM1	0.516	0.273	2.94371e-137	1	0.43616
NAA15	0.418	0.2	8.94268e-137	1	0.414204
NME1	0.641	0.377	9.24321e-137	1	0.387697
GTPBP4	0.528	0.28	9.42612e-137	1	0.405833
SDHA	0.513	0.275	1.01871e-136	1	0.397576
CYC1	0.625	0.363	1.57917e-136	1	0.343733
ITSN2	0.524	0.278	2.49865e-136	1	0.363928
MPHOSPH9	0.349	0.15	2.80001e-136	1	0.407846
MPG	0.431	0.211	3.50691e-136	1	0.384556
VAPA	0.547	0.3	3.68179e-136	1	0.38278
PDIA6	0.612	0.347	1.3522e-135	1	0.377323
IDH2	0.62	0.359	2.30596e-135	1	0.405855
SFPQ	0.67	0.403	2.39074e-135	1	0.419482
SEPTIN2	0.514	0.273	3.25555e-135	1	0.398249
UBD	0.993	0.696	8.19583e-135	1	0.408255
CBX5	0.464	0.228	1.94717e-134	1	0.359675
VAC14	0.315	0.132	3.10143e-134	1	0.369317
TRNT1	0.344	0.151	4.87974e-134	1	0.404623
ENSBTAG00000038330	0.479	0.247	5.95313e-134	1	0.391852
CYTB	0.999	0.804	1.03277e-133	1	0.432533
RPS18	1	0.832	1.58597e-133	1	0.437619
FNBP1	0.686	0.409	1.78663e-133	1	0.359271
ZC3H18	0.422	0.205	1.9786e-133	1	0.390781
DDX24	0.639	0.382	2.39064e-133	1	0.416022
FAM13B	0.393	0.183	3.95958e-133	1	0.405393
SSRP1	0.49	0.253	4.59242e-133	1	0.37916
MGA	0.404	0.191	1.28891e-132	1	0.418042
TUBGCP5	0.303	0.121	1.51803e-132	1	0.371929
SRSF10	0.677	0.403	1.72713e-132	1	0.362696
CNBP	0.945	0.667	2.25592e-132	1	0.390078
PARK7	0.667	0.399	2.76858e-132	1	0.383308
AIFM1	0.294	0.118	2.854e-132	1	0.366647
PSMD1	0.51	0.271	3.77391e-132	1	0.400568
ACTG1	0.992	0.786	1.03062e-131	1	0.369775
SRRM1	0.808	0.522	2.18944e-131	1	0.387628
NDUFAB1	0.565	0.32	3.40268e-131	1	0.367035
RPL12	1	0.788	5.42738e-131	1	0.427742
ERCC6L2	0.371	0.169	6.60919e-131	1	0.42373
SLC25A3	0.675	0.403	6.66618e-131	1	0.352422
ASH1L	0.698	0.423	8.08311e-131	1	0.39494
HNRNPA2B1	0.984	0.753	8.62909e-131	1	0.385731
SMC3	0.649	0.383	2.08712e-130	1	0.389766
CCDC50	0.407	0.194	2.36358e-130	1	0.381663
CFDP1	0.465	0.237	2.55749e-130	1	0.417868
ENSBTAG00000019437	0.346	0.146	6.63924e-130	1	0.332846
DEK	0.909	0.608	7.07682e-130	1	0.372646
VAMP8	0.804	0.5	9.95759e-130	1	0.347452
EEF1D	0.966	0.663	3.61721e-129	1	0.394468
SMARCAD1	0.336	0.145	3.73692e-129	1	0.370291
SSH1	0.273	0.104	4.11389e-129	1	0.350644
BANF1	0.648	0.383	5.1933e-129	1	0.383801
TAF1D	0.44	0.218	6.43932e-129	1	0.382861
RSL1D1	0.451	0.225	7.20062e-129	1	0.383252
TMEM131	0.477	0.246	9.60757e-129	1	0.325441
PSMA7	0.922	0.627	3.17124e-128	1	0.34644
SMC1A	0.532	0.286	3.6628e-128	1	0.370194
NME2	0.847	0.559	7.27297e-128	1	0.371669
G3BP1	0.472	0.248	1.63243e-127	1	0.397224
MTCH2	0.448	0.231	2.4913e-127	1	0.387631
CARS2	0.323	0.135	3.00927e-127	1	0.32958
ZCCHC7	0.438	0.213	3.28768e-127	1	0.354457
SEM1	0.776	0.49	4.03069e-127	1	0.364869
PRRC2A	0.483	0.254	8.07792e-127	1	0.366016
DDX54	0.322	0.136	8.59309e-127	1	0.353788
GOLGA4	0.659	0.397	1.25477e-126	1	0.439328
RRAS2	0.295	0.117	1.34942e-126	1	0.333449
SLC39A10	0.38	0.177	1.36818e-126	1	0.391471
GCC2	0.47	0.244	2.16209e-126	1	0.421213
ENSBTAG00000025398	0.615	0.339	5.17958e-126	1	0.333141
THRA	0.286	0.113	6.29321e-126	1	0.351117
METAP2	0.656	0.395	7.83745e-126	1	0.388898
ST13	0.788	0.505	8.28718e-126	1	0.354065
DNTTIP2	0.49	0.257	1.4796e-125	1	0.379854
CD200R1L	0.25	0.093	1.555e-125	1	0.360148
PRPF38B	0.548	0.305	1.92958e-125	1	0.383118
GRAMD1A	0.255	0.094	2.52939e-125	1	0.292641
GPR174	0.259	0.096	2.93991e-125	1	0.327419
SRBD1	0.347	0.154	2.97515e-125	1	0.395864
RBM25	0.713	0.445	3.42387e-125	1	0.39451
ATXN7L3B	0.627	0.367	6.17926e-125	1	0.381899
FGD4	0.33	0.143	9.19451e-125	1	0.297421
MRPL47	0.408	0.2	1.17998e-124	1	0.36756
HMGB1	0.976	0.723	3.46576e-124	1	0.321314
RPL7L1	0.564	0.316	1.13387e-123	1	0.321268
LAMP3	0.378	0.174	1.19406e-123	1	0.368583
ZMYND8	0.451	0.229	1.21312e-123	1	0.303771
RWDD1	0.666	0.407	1.2363e-123	1	0.373904
DNAJC8	0.603	0.352	1.88664e-123	1	0.376113
EZR	0.971	0.703	2.58053e-123	1	0.339437
POU2AF1	0.417	0.19	4.31355e-123	1	0.299917
PTGES3	0.853	0.569	4.92154e-123	1	0.326632
PRPF4B	0.673	0.408	6.96851e-123	1	0.369981
CEP170	0.511	0.277	2.14288e-122	1	0.384021
COX7A2	0.827	0.539	2.59545e-122	1	0.308315
RAD17	0.366	0.169	3.12908e-122	1	0.355467
PHF23	0.416	0.204	3.88775e-122	1	0.333448
LMO4	0.486	0.262	4.0524e-122	1	0.413297
WDR43	0.413	0.203	1.14371e-121	1	0.389972
RPL24	0.998	0.815	1.26415e-121	1	0.385779
RPL13A	1	0.89	1.34733e-121	1	0.388851
CSNK1G3	0.641	0.375	2.33825e-121	1	0.291393
UBA2	0.418	0.208	3.1689e-121	1	0.374854
NOP14	0.442	0.225	1.08826e-120	1	0.38911
SYNCRIP	0.492	0.264	1.18286e-120	1	0.363395
MNAT1	0.367	0.173	1.54571e-120	1	0.355331
CCT4	0.625	0.369	2.17029e-120	1	0.367175
BIN1	0.437	0.223	3.93385e-120	1	0.408258
HNRNPUL2	0.67	0.408	4.95492e-120	1	0.34505
UTP14A	0.744	0.474	6.12008e-120	1	0.384075
KDM1A	0.313	0.135	6.69312e-120	1	0.337124
PPIP5K2	0.433	0.223	1.10665e-119	1	0.392248
SH2B2	0.253	0.097	1.65989e-119	1	0.308764
DNAJC2	0.481	0.257	3.85776e-119	1	0.38233
ZNF706	0.716	0.448	1.25443e-118	1	0.274555
TXNL1	0.53	0.297	1.28911e-118	1	0.340452
EEF1G	0.982	0.721	1.46021e-118	1	0.395551
HUWE1	0.54	0.306	1.48533e-118	1	0.390482
NAT10	0.287	0.118	1.60748e-118	1	0.350927
GNL3	0.371	0.171	1.65335e-118	1	0.339809
RABEP1	0.42	0.21	2.77817e-118	1	0.37106
EXOC5	0.387	0.19	5.76216e-118	1	0.381571
STX12	0.319	0.142	6.71041e-118	1	0.350088
TMEM147	0.598	0.351	1.11678e-117	1	0.351081
ACP5	0.486	0.256	1.67508e-117	1	0.363793
UQCR10	0.709	0.444	1.69362e-117	1	0.3633
ELMSAN1	0.352	0.162	1.78078e-117	1	0.310241
ATM	0.321	0.14	1.90077e-117	1	0.361657
UHRF2	0.355	0.162	3.51584e-117	1	0.32057
SELENOF	0.641	0.384	3.60947e-117	1	0.331336
HNRNPL	0.512	0.285	5.16414e-117	1	0.365273
CPLANE1	0.266	0.106	7.02486e-117	1	0.356524
SLBP	0.445	0.228	8.21834e-117	1	0.280134
PAIP2	0.785	0.507	1.85717e-116	1	0.315496
COPE	0.619	0.37	3.0045e-116	1	0.346912
MRPS26	0.65	0.39	3.80142e-116	1	0.346891
CHCHD3	0.502	0.277	3.85794e-116	1	0.36607
NDUFB8	0.663	0.407	8.78655e-116	1	0.308613
KMT2C	0.548	0.303	8.98698e-116	1	0.256977
RBBP6	0.613	0.368	9.24808e-116	1	0.386147
NUDT16	0.278	0.113	4.37362e-115	1	0.302248
PFDN2	0.629	0.381	4.69292e-115	1	0.300883
AIMP1	0.622	0.373	4.80865e-115	1	0.365006
SUZ12	0.487	0.262	4.85786e-115	1	0.355772
GTF2E2	0.471	0.255	5.60645e-115	1	0.336864
USP8	0.555	0.319	8.05538e-115	1	0.365024
CYBC1	0.376	0.181	9.21576e-115	1	0.258929
CD5	0.437	0.211	1.21823e-114	1	0.256544
EIF6	0.615	0.368	1.91392e-114	1	0.342001
IPO8	0.338	0.156	2.02757e-114	1	0.352846
EDF1	0.704	0.436	2.21456e-114	1	0.321073
THUMPD3	0.417	0.212	2.35388e-114	1	0.34816
SDHC	0.496	0.274	2.96015e-114	1	0.332563
UBLCP1	0.429	0.223	5.68274e-114	1	0.358625
MGC148714	0.921	0.626	9.18409e-114	1	0.354179
STIM2	0.277	0.115	1.11249e-113	1	0.340736
AASDHPPT	0.524	0.298	1.22556e-113	1	0.342947
CPSF6	0.418	0.212	1.51656e-113	1	0.351759
VDAC1	0.495	0.268	1.91837e-113	1	0.274639
SMARCC2	0.518	0.292	2.41055e-113	1	0.357638
RPS27L	0.653	0.398	3.02463e-113	1	0.337789
H4.3	0.53	0.288	3.71785e-113	1	0.281101
PABPC1	0.99	0.808	3.79878e-113	1	0.347603
FAM204A	0.552	0.32	3.98665e-113	1	0.375148
NOL8	0.424	0.217	4.91554e-113	1	0.379998
FANCM	0.25	0.097	4.91956e-113	1	0.323629
MAT2A	0.495	0.271	4.94608e-113	1	0.336251
DDT	0.508	0.286	6.84216e-113	1	0.368158
SNRPD1	0.535	0.303	9.54595e-113	1	0.319801
PRKCB	0.563	0.325	1.53866e-112	1	0.29578
PSMG4	0.912	0.608	1.54575e-112	1	0.352963
ATP5MG	0.948	0.661	1.71164e-112	1	0.369726
PTPN6	0.968	0.72	2.29147e-112	1	0.260893
SNRPB2	0.606	0.363	3.74207e-112	1	0.336148
TBC1D1	0.421	0.217	5.28096e-112	1	0.329562
CYCS	0.4	0.203	6.53459e-112	1	0.342001
PSMB2	0.657	0.404	1.11234e-111	1	0.316148
C15H11orf58	0.61	0.374	1.35236e-111	1	0.352475
XPC	0.327	0.149	1.43404e-111	1	0.341724
ATIC	0.502	0.281	1.64635e-111	1	0.378145
UCHL3	0.35	0.166	2.65451e-111	1	0.309087
HSPA14	0.402	0.202	4.03551e-111	1	0.340994
RPS19	1	0.854	4.11371e-111	1	0.399852
RBM26	0.439	0.234	4.58334e-111	1	0.364183
PDCD6	0.533	0.305	4.9707e-111	1	0.327411
TEX264	0.343	0.162	4.99549e-111	1	0.347636
ENSBTAG00000007075	0.55	0.306	5.71272e-111	1	0.322938
UBC	0.854	0.575	8.30794e-111	1	0.273308
NBEA	0.274	0.111	9.07057e-111	1	0.296834
SH3GL1	0.292	0.127	1.12882e-110	1	0.330596
RASAL2	0.355	0.166	1.36145e-110	1	0.335872
AZIN1	0.405	0.204	1.3838e-110	1	0.305482
USP34	0.613	0.368	1.54362e-110	1	0.327635
PPP1CA	0.756	0.482	1.658e-110	1	0.311163
AEBP2	0.354	0.17	2.13132e-110	1	0.364732
RPL5	1	0.767	2.31297e-110	1	0.399707
NAAA	0.299	0.132	2.32451e-110	1	0.318688
EED	0.289	0.125	2.78042e-110	1	0.337106
XRN2	0.602	0.359	3.13998e-110	1	0.360241
NDUFV1	0.39	0.195	3.64171e-110	1	0.333291
CCND3	0.887	0.619	4.01278e-110	1	0.268056
OXCT1	0.406	0.206	4.05266e-110	1	0.355074
SDAD1	0.361	0.172	4.09881e-110	1	0.357332
RANBP1	0.498	0.277	6.94667e-110	1	0.336055
KCTD11	0.55	0.303	7.59655e-110	1	0.281082
MRPL41	0.751	0.483	7.64658e-110	1	0.336398
RPL8	1	0.861	1.06689e-109	1	0.392523
CNOT1	0.389	0.194	1.75268e-109	1	0.331503
ENSBTAG00000039555	0.818	0.535	2.12308e-109	1	0.333346
REPS1	0.308	0.137	2.48383e-109	1	0.322467
RSRC1	0.407	0.208	3.7574e-109	1	0.362901
SF3B2	0.84	0.565	5.9592e-109	1	0.294722
RBM8A	0.538	0.31	7.19212e-109	1	0.324682
POLR2E	0.455	0.248	1.03984e-108	1	0.333241
PSMA3	0.458	0.251	1.05475e-108	1	0.342726
CAPN7	0.314	0.139	2.45777e-108	1	0.31615
RBM27	0.505	0.283	3.41013e-108	1	0.320207
SNRPC	0.531	0.307	4.09257e-108	1	0.328581
UBR5	0.465	0.25	4.14571e-108	1	0.314489
MFNG	0.687	0.432	4.37745e-108	1	0.260684
ENSBTAG00000038233	0.336	0.157	4.48457e-108	1	0.364364
RNMT	0.554	0.324	5.87949e-108	1	0.342462
GOT2	0.385	0.193	6.97296e-108	1	0.345158
FYTTD1	0.355	0.17	1.28703e-107	1	0.331891
NOL7	0.515	0.289	1.94643e-107	1	0.277851
NUDC	0.568	0.332	2.1933e-107	1	0.341606
BCCIP	0.404	0.205	3.32317e-107	1	0.340344
RAB29	0.275	0.115	4.04696e-107	1	0.307269
GRK6	0.486	0.265	4.42223e-107	1	0.290018
TOP2B	0.567	0.333	5.76226e-107	1	0.351258
CHD4	0.653	0.406	5.95594e-107	1	0.382534
DHX9	0.567	0.334	6.65135e-107	1	0.300561
SRRM2	0.97	0.738	7.36667e-107	1	0.354335
ACTL6A	0.253	0.103	8.45173e-107	1	0.315813
RBX1	0.722	0.455	9.80499e-107	1	0.325908
PHB	0.411	0.214	9.83827e-107	1	0.332995
TCEANC2	0.332	0.155	1.04152e-106	1	0.286416
OSTF1	0.794	0.518	2.75865e-106	1	0.264794
ARHGAP12	0.415	0.215	2.96106e-106	1	0.323256
ATP5PF	0.651	0.401	3.35101e-106	1	0.314776
CYBA	0.996	0.818	3.96623e-106	1	0.265873
REX1BD	0.644	0.39	4.87219e-106	1	0.320148
CFAP97	0.292	0.129	8.91247e-106	1	0.318024
YTHDC1	0.636	0.388	9.24463e-106	1	0.295368
DHPS	0.376	0.186	1.33131e-105	1	0.328883
TBL1XR1	0.516	0.293	3.43026e-105	1	0.28729
ZMIZ1	0.329	0.156	7.43326e-105	1	0.345876
SNX5	0.451	0.246	9.90736e-105	1	0.342158
NDUFB3	0.546	0.323	1.11403e-104	1	0.328463
PNRC2	0.876	0.594	1.30137e-104	1	0.270463
BCL7C	0.563	0.338	1.36677e-104	1	0.335216
DNM1L	0.297	0.133	1.70552e-104	1	0.33353
CETN3	0.348	0.166	1.86176e-104	1	0.32398
LAS1L	0.512	0.298	2.15269e-104	1	0.380213
HSPA9	0.323	0.15	2.24259e-104	1	0.321601
PDCD5	0.499	0.284	4.56742e-104	1	0.321478
SRSF9	0.596	0.357	5.67993e-104	1	0.297892
SLC35C2	0.262	0.11	8.16832e-104	1	0.286131
YTHDC2	0.392	0.201	1.66885e-103	1	0.346968
ADH5	0.379	0.188	2.08725e-103	1	0.322143
ENSBTAG00000023792	0.732	0.473	2.25722e-103	1	0.329723
RAB10	0.542	0.32	2.59975e-103	1	0.312997
FKBP3	0.45	0.244	2.74572e-103	1	0.334495
NDUFA8	0.49	0.276	3.15485e-103	1	0.261728
SEPTIN6	0.734	0.466	3.29081e-103	1	0.296681
CCAR1	0.501	0.288	3.81838e-103	1	0.33882
POLR2L	0.697	0.44	4.18516e-103	1	0.307056
HINT2	0.433	0.233	1.01807e-102	1	0.332186
PRRC2C	0.944	0.708	1.41715e-102	1	0.327485
ZC3H15	0.574	0.348	1.82846e-102	1	0.324406
ADK	0.382	0.195	2.13341e-102	1	0.341973
NDUFB11	0.755	0.483	3.05816e-102	1	0.256077
STX10	0.292	0.128	3.36668e-102	1	0.287603
RPS2	1	0.894	5.44694e-102	1	0.381782
ND6	0.458	0.25	7.90033e-102	1	0.33159
CKAP2	0.3	0.131	1.2056e-101	1	0.276179
EIF5	0.911	0.644	2.1745e-101	1	0.296188
SPRYD7	0.253	0.105	5.95754e-101	1	0.315302
COPS6	0.518	0.302	8.7055e-101	1	0.324722
ENSBTAG00000016347	0.737	0.474	1.12077e-100	1	0.316969
PFDN4	0.486	0.277	1.24991e-100	1	0.344496
ENSBTAG00000051886	0.261	0.11	1.42134e-100	1	0.282693
WBP11	0.583	0.35	1.44659e-100	1	0.320395
GLRX3	0.427	0.23	1.61056e-100	1	0.330706
ANKRD44	0.3	0.137	1.76982e-100	1	0.300226
ILF3	0.35	0.172	2.32554e-100	1	0.333517
EIF2S1	0.437	0.239	4.2636e-100	1	0.339836
MTREX	0.341	0.166	6.16901e-100	1	0.323099
EIF5B	0.559	0.332	7.04087e-100	1	0.331566
AATF	0.284	0.127	1.02735e-99	1	0.33041
B3GNT5	0.403	0.207	1.08516e-99	1	0.295526
ZMYND11	0.549	0.328	1.87856e-99	1	0.35181
RDX	0.349	0.17	3.22006e-99	1	0.279491
MED1	0.5	0.289	3.49385e-99	1	0.347602
EIF3B	0.406	0.215	3.69316e-99	1	0.324379
SRP54	0.356	0.176	4.92766e-99	1	0.29937
USP10	0.352	0.175	6.72213e-99	1	0.33609
YWHAZ	0.653	0.403	8.60222e-99	1	0.281886
LSM4	0.425	0.227	8.91103e-99	1	0.322348
GSTK1	0.376	0.192	9.40372e-99	1	0.337147
ND4L	0.5	0.286	1.03342e-98	1	0.311317
NDUFA7	0.761	0.488	1.1004e-98	1	0.263166
WDR3	0.282	0.126	1.32572e-98	1	0.305546
PPM1G	0.476	0.269	1.36504e-98	1	0.333404
CHD8	0.413	0.222	1.47301e-98	1	0.357292
GPATCH2	0.399	0.208	2.70946e-98	1	0.297396
PUM3	0.352	0.174	3.04969e-98	1	0.313255
KCTD20	0.386	0.2	3.29484e-98	1	0.306457
USP16	0.42	0.227	3.57187e-98	1	0.367581
MPC2	0.388	0.202	4.41524e-98	1	0.285694
GLMN	0.257	0.109	4.69267e-98	1	0.317009
NCKAP1L	0.479	0.272	5.91002e-98	1	0.300045
SETX	0.535	0.315	9.37739e-98	1	0.345021
PIK3R1	0.487	0.276	1.29499e-97	1	0.310706
PDHB	0.335	0.165	1.4539e-97	1	0.31306
SCAND1	0.614	0.379	1.55907e-97	1	0.304499
ENSBTAG00000017770	0.409	0.218	1.98247e-97	1	0.32768
SMIM20	0.495	0.286	2.79533e-97	1	0.332715
FH	0.354	0.179	3.09548e-97	1	0.330474
EIF3L	0.514	0.3	3.22099e-97	1	0.317395
RPS6KB1	0.436	0.237	3.9528e-97	1	0.318384
PLAGL1	0.262	0.112	5.08215e-97	1	0.302652
HNRNPDL	0.85	0.583	5.09852e-97	1	0.298624
RAD23B	0.479	0.273	5.71346e-97	1	0.317058
RPL23A	0.994	0.747	1.07407e-96	1	0.351104
ANXA6	0.543	0.309	1.18071e-96	1	0.284926
HEATR3	0.311	0.147	1.62253e-96	1	0.308864
RUFY1	0.358	0.18	2.25108e-96	1	0.321403
RPRD1A	0.305	0.142	4.56796e-96	1	0.261618
TCF3	0.305	0.14	5.20549e-96	1	0.292579
LSP1	0.971	0.776	5.69529e-96	1	0.286994
MRI1	0.359	0.18	6.42092e-96	1	0.309951
RPL6	0.999	0.824	7.00137e-96	1	0.354376
TAF15	0.436	0.239	9.1463e-96	1	0.323639
S100PBP	0.306	0.142	1.25491e-95	1	0.294886
C5H12orf73	0.316	0.152	2.09237e-95	1	0.307635
STOML2	0.38	0.198	2.3069e-95	1	0.312448
WDR75	0.309	0.146	2.43195e-95	1	0.319832
DENND4A	0.389	0.204	2.90402e-95	1	0.323287
CCDC47	0.37	0.19	3.15795e-95	1	0.325753
BCNT2	0.422	0.225	6.24522e-95	1	0.292806
CALR	0.885	0.611	6.94578e-95	1	0.322342
TASOR	0.448	0.249	7.00795e-95	1	0.332623
NELFCD	0.389	0.205	1.02366e-94	1	0.315634
RPS16	0.964	0.694	1.14025e-94	1	0.35197
YWHAB	0.98	0.721	1.72968e-94	1	0.349902
ENSBTAG00000025219	0.278	0.126	1.98082e-94	1	0.312365
CSNK2A1	0.437	0.241	1.99169e-94	1	0.312279
PSMD4	0.521	0.306	2.47841e-94	1	0.266971
SAP18	0.813	0.554	2.51764e-94	1	0.250164
TRA2B	0.689	0.443	4.82369e-94	1	0.277768
NDUFS6	0.48	0.282	5.32781e-94	1	0.317926
NSD1	0.434	0.24	9.8159e-94	1	0.304688
UBXN4	0.616	0.387	1.37805e-93	1	0.252936
MICOS13	0.651	0.419	1.54388e-93	1	0.313146
USP1	0.501	0.29	2.07896e-93	1	0.329483
ABHD17A	0.528	0.318	2.21782e-93	1	0.303191
MTA2	0.351	0.176	2.42005e-93	1	0.306682
R3HDM1	0.342	0.17	2.44855e-93	1	0.322332
INTS11	0.288	0.133	2.52133e-93	1	0.291454
DPYSL2	0.338	0.165	2.83067e-93	1	0.282406
MSH2	0.273	0.12	2.95313e-93	1	0.285924
ZNF292	0.572	0.346	3.53652e-93	1	0.251997
NAP1L1	0.549	0.332	4.91799e-93	1	0.312521
UTP6	0.377	0.195	4.92676e-93	1	0.280088
VSIG10L	0.714	0.463	6.33055e-93	1	0.257071
CTR9	0.497	0.293	6.76614e-93	1	0.3284
NDUFB4	0.513	0.304	1.2835e-92	1	0.291561
EIF4A2	0.916	0.657	1.41871e-92	1	0.302073
DDX42	0.429	0.237	1.89142e-92	1	0.301967
ADD1	0.649	0.413	2.05845e-92	1	0.301158
VPS28	0.674	0.431	2.07957e-92	1	0.272598
TP53	0.32	0.155	2.53231e-92	1	0.306175
TMEM189	0.35	0.18	2.68818e-92	1	0.337296
ECHDC1	0.333	0.165	2.79873e-92	1	0.306696
DNAJC7	0.504	0.295	3.26506e-92	1	0.279365
NOLC1	0.35	0.174	3.38704e-92	1	0.324603
TTC14	0.449	0.255	3.45832e-92	1	0.352126
ITPR2	0.579	0.351	4.35072e-92	1	0.271492
HIKESHI	0.425	0.236	5.58455e-92	1	0.311488
CDK13	0.45	0.253	9.51051e-92	1	0.279794
FAM76A	0.261	0.115	1.15629e-91	1	0.275169
SNAP23	0.351	0.177	1.70729e-91	1	0.252813
RBM34	0.298	0.14	1.77534e-91	1	0.300166
FUBP1	0.433	0.238	2.52415e-91	1	0.312516
SH3BGRL3	0.997	0.834	2.64613e-91	1	0.333508
ABCE1	0.313	0.149	3.36023e-91	1	0.299293
PIAS4	0.258	0.113	3.65897e-91	1	0.260058
COX6A1	0.875	0.602	6.38597e-91	1	0.281106
MRPS5	0.36	0.188	8.38384e-91	1	0.318084
NDUFB10	0.901	0.62	9.12438e-91	1	0.28526
TMEM126A	0.29	0.136	1.06835e-90	1	0.285558
SIRT2	0.314	0.155	1.47276e-90	1	0.313292
SMCHD1	0.6	0.359	1.51064e-90	1	0.275779
RBM3	0.531	0.315	1.61361e-90	1	0.275297
RPL7A	1	0.841	2.53717e-90	1	0.350159
ABRAXAS1	0.263	0.116	2.82599e-90	1	0.286568
NEMF	0.419	0.231	3.20317e-90	1	0.346647
CEP350	0.583	0.358	3.40793e-90	1	0.252011
ACTB	1	0.986	4.28894e-90	1	0.250708
NCOR2	0.323	0.161	4.33394e-90	1	0.305394
NSRP1	0.468	0.27	4.58349e-90	1	0.3124
PARVG	0.412	0.225	6.36836e-90	1	0.251013
KIF5B	0.569	0.345	6.81435e-90	1	0.259222
SRFBP1	0.372	0.193	6.84831e-90	1	0.314329
PPIA	0.813	0.544	2.20322e-89	1	0.272018
COA3	0.582	0.362	2.79403e-89	1	0.281928
KMT2A	0.569	0.345	2.90622e-89	1	0.295452
ABCF1	0.462	0.265	3.62813e-89	1	0.31929
AKR1A1	0.332	0.169	5.49868e-89	1	0.312362
SF3A3	0.363	0.191	8.03578e-89	1	0.313796
KPNB1	0.355	0.183	1.32493e-88	1	0.30571
CCT7	0.494	0.294	1.81224e-88	1	0.303108
CISD2	0.411	0.225	1.89506e-88	1	0.272389
GCDH	0.266	0.121	2.86976e-88	1	0.278945
BOD1L1	0.547	0.334	3.8614e-88	1	0.340082
POLR2A	0.385	0.206	5.10833e-88	1	0.272978
CRYBB1	0.285	0.131	9.29305e-88	1	0.259706
MGAT4A	0.296	0.14	1.25284e-87	1	0.281446
ANP32E	0.549	0.327	1.72239e-87	1	0.274129
RSF1	0.58	0.36	2.13697e-87	1	0.285507
TRIM33	0.323	0.16	2.3002e-87	1	0.271333
RPL36	0.995	0.773	2.44106e-87	1	0.335575
MRPL34	0.378	0.203	7.39751e-87	1	0.281891
RPL29	1	0.876	9.01291e-87	1	0.32149
ZBTB1	0.379	0.201	1.12609e-86	1	0.262229
BRD7	0.615	0.393	1.22465e-86	1	0.303894
RAD50	0.439	0.245	1.26603e-86	1	0.322762
PSPC1	0.41	0.223	2.0408e-86	1	0.259988
ZZZ3	0.363	0.191	2.08625e-86	1	0.317115
NFYC	0.284	0.133	2.18933e-86	1	0.255802
LPXN	0.343	0.177	2.20273e-86	1	0.297332
PPAT	0.294	0.14	2.41639e-86	1	0.293377
MALT1	0.504	0.285	2.83322e-86	1	0.254609
VPS36	0.342	0.178	3.61664e-86	1	0.325332
ZMYM1	0.326	0.163	4.17461e-86	1	0.30751
XPA	0.359	0.187	4.23439e-86	1	0.2818
BLOC1S2	0.42	0.234	4.29495e-86	1	0.283737
TRIP11	0.47	0.276	5.87829e-86	1	0.331697
CCDC91	0.348	0.18	6.46917e-86	1	0.310919
VARS1	0.298	0.144	8.55564e-86	1	0.291124
EFR3A	0.524	0.315	8.71285e-86	1	0.253212
TBC1D5	0.327	0.164	8.77395e-86	1	0.281566
BUD23	0.455	0.261	1.55451e-85	1	0.26963
MRPL51	0.361	0.191	2.35417e-85	1	0.301204
ADSL	0.417	0.23	2.39188e-85	1	0.281064
LRPPRC	0.333	0.169	2.65134e-85	1	0.289824
RPF1	0.307	0.151	3.32157e-85	1	0.295183
PWP1	0.304	0.148	5.95556e-85	1	0.289586
SRSF7	0.555	0.34	6.356e-85	1	0.283193
TCP1	0.463	0.268	6.36459e-85	1	0.287808
MLLT10	0.385	0.206	8.13963e-85	1	0.258546
MPST	0.398	0.22	1.28916e-84	1	0.286654
HSPA4	0.413	0.231	1.70465e-84	1	0.288063
BAZ1B	0.451	0.26	6.5303e-84	1	0.301317
CTCF	0.532	0.325	1.17185e-83	1	0.281924
HNRNPA1	0.898	0.628	1.34633e-83	1	0.296747
NHP2	0.276	0.129	2.22265e-83	1	0.274232
SNRPA1	0.446	0.255	2.27083e-83	1	0.275032
RBBP7	0.404	0.22	2.28104e-83	1	0.278363
SETD2	0.354	0.186	2.40506e-83	1	0.296691
EVI5	0.252	0.115	2.53175e-83	1	0.292522
ATP8	0.34	0.175	4.22319e-83	1	0.257931
HPF1	0.254	0.115	5.76604e-83	1	0.266595
CACYBP	0.523	0.319	6.71661e-83	1	0.283842
SELENOS	0.452	0.265	6.81135e-83	1	0.294208
ALYREF	0.466	0.273	7.23434e-83	1	0.260299
UBXN1	0.722	0.477	8.9253e-83	1	0.254248
SEC31A	0.325	0.169	9.31352e-83	1	0.302698
DGCR6L	0.412	0.232	9.54381e-83	1	0.275065
DNPH1	0.487	0.29	9.89642e-83	1	0.269917
AIMP2	0.303	0.148	2.56431e-82	1	0.251096
PRPF19	0.309	0.154	2.96435e-82	1	0.278274
CBR4	0.36	0.191	4.47704e-82	1	0.286672
NDUFAF3	0.456	0.267	6.39172e-82	1	0.2829
NDUFA6	0.472	0.281	1.00725e-81	1	0.263666
ENSBTAG00000047265	0.373	0.202	1.65406e-81	1	0.291993
KRR1	0.357	0.189	1.66472e-81	1	0.289712
HIBCH	0.283	0.136	2.71709e-81	1	0.268338
USP47	0.375	0.206	4.0238e-81	1	0.282421
SMIM11A	0.313	0.156	4.63067e-81	1	0.260652
MRPL9	0.546	0.337	7.01346e-81	1	0.253039
PSMD7	0.543	0.333	9.1119e-81	1	0.265647
ARHGEF3	0.25	0.111	9.17042e-81	1	0.257112
DDX1	0.388	0.216	1.5016e-80	1	0.290547
FAM162A	0.299	0.147	3.2044e-80	1	0.257021
PSMA5	0.463	0.274	6.43797e-80	1	0.265036
ACADM	0.382	0.213	1.0988e-79	1	0.301884
CHD6	0.309	0.157	1.26086e-79	1	0.281878
KAT6B	0.427	0.245	1.82959e-79	1	0.277866
PIP4K2A	0.495	0.301	1.96493e-79	1	0.298358
DBF4	0.268	0.126	2.22543e-79	1	0.285875
CZIB	0.42	0.241	2.30952e-79	1	0.28197
TAF9	0.398	0.225	3.00006e-79	1	0.292132
PHIP	0.469	0.279	3.25112e-79	1	0.265064
ZNF507	0.273	0.127	3.62932e-79	1	0.254658
GUF1	0.297	0.144	3.67236e-79	1	0.272543
AURKAIP1	0.343	0.183	4.5069e-79	1	0.286632
GPS2	0.406	0.23	8.73022e-79	1	0.270569
DENR	0.392	0.219	9.02548e-79	1	0.289642
MRTO4	0.309	0.157	9.39433e-79	1	0.253488
RPL23	1	0.954	9.39444e-79	1	0.254141
ATP9B	0.256	0.118	1.11614e-78	1	0.250704
MGMT	0.34	0.179	1.25616e-78	1	0.268808
SBNO1	0.435	0.25	2.79291e-78	1	0.261032
ZC3H7A	0.326	0.17	3.48366e-78	1	0.271001
RPL10A	0.999	0.795	4.33847e-78	1	0.340389
ARHGEF6	0.332	0.174	1.04506e-77	1	0.263256
RPL15	0.998	0.833	1.40788e-77	1	0.304145
C28H1orf131	0.339	0.18	2.05153e-77	1	0.282019
SERTAD2	0.317	0.163	6.83526e-77	1	0.268703
ARMC1	0.324	0.169	7.76621e-77	1	0.291915
HSPE1	0.542	0.339	8.98459e-77	1	0.251815
PDS5A	0.371	0.206	1.73304e-76	1	0.290791
DRAP1	0.371	0.207	3.68006e-76	1	0.271544
POLA1	0.279	0.135	3.68651e-76	1	0.257295
ENSBTAG00000025929	0.491	0.3	4.97934e-76	1	0.268532
PAFAH1B3	0.376	0.209	1.98117e-75	1	0.277835
NBN	0.411	0.238	2.03282e-75	1	0.299609
ZBED5	0.287	0.143	2.42814e-75	1	0.277913
EBNA1BP2	0.343	0.186	3.65948e-75	1	0.273919
TIMM13	0.411	0.235	8.28451e-75	1	0.26159
PRPS1	0.379	0.21	9.46227e-75	1	0.265847
THOC2	0.576	0.373	1.02517e-74	1	0.272669
TRIM34	0.362	0.197	1.49514e-74	1	0.254975
LARS1	0.404	0.232	2.24095e-74	1	0.278768
MYC	0.517	0.311	3.61877e-74	1	0.253198
ZCCHC17	0.344	0.186	4.0387e-74	1	0.276469
SLC25A4	0.311	0.164	4.26692e-74	1	0.265265
UTP18	0.276	0.135	5.55154e-74	1	0.255099
LMAN1	0.345	0.189	6.75864e-74	1	0.280734
TRIM26	0.289	0.145	1.02418e-73	1	0.258234
NDUFA10	0.395	0.226	1.42554e-73	1	0.257234
EPN1	0.35	0.193	1.65252e-73	1	0.257455
RNF135	0.38	0.215	2.06325e-73	1	0.266942
SH3GLB2	0.277	0.138	2.41497e-73	1	0.255029
SLC4A7	0.545	0.344	8.40179e-73	1	0.267453
KATNA1	0.372	0.207	1.47774e-72	1	0.254437
ANKRD17	0.392	0.226	1.90593e-72	1	0.258279
RFC5	0.265	0.128	2.45415e-72	1	0.251605
MSH6	0.346	0.186	4.71962e-72	1	0.25259
POLR2B	0.431	0.255	5.55206e-72	1	0.259682
POLR2G	0.368	0.21	5.85526e-72	1	0.264242
[truncated: 13,486 more rows]

## Sheet: Table S3
Supplementary Table 3. The specific markers of major cell types
cluster	cell type	gene						References
0	B cell	MS4A1, CD19, CD79A						1. Huang Z, Chen B, Liu X, Li H, Xie L, Gao Y, Duan R, Li Z, Zhang J, Zheng Y, Su W. Effects of sex and aging on the immune cell landscape as assessed by single-cell transcriptomic analysis. Proc Natl Acad Sci U S A. 2021;118(33):e2023216118. 2. Wilk AJ, Rustagi A, Zhao NQ, Roque J, Martínez-Colón GJ, McKechnie JL, et al. A single-cell atlas of the peripheral immune response in patients with seve…
1
6
8
12
15	Plasma cell	JCHAIN, MS4A1, CD19, CD79A
23	cycling B	MKI67, TOP2A, MS4A1, CD19, CD79A
2	Neutrophil (NEU)	TGM3, CSF3R
3
11
5	CD14+ MON	LYZ	CD68	CST3	CD14
19	FCGR3A+ MON	LYZ	CD68	CST3	FCGR3A
4	CD4+ T	CD3E, CD3D, CD4
7
16
9	CD8+ T	CD3E, CD3D, CD8A, CD8B
14
22
25
10	γδ T cell	ENSBTAG00000055197 (TRDC), ENSBTAG00000000144(TRGC)
18
13	Dcs	LYZ	CST3	FCER1G
20	NK	NKG7	KLRF1	GNLY
24	double cell	————————
17
21

## Sheet: Table S4
Supplementary Table 4. Identified high-quality ASVs in LNF and HNF cows
ASV	LNF1	LNF2	LNF3	LNF4	LNF5	LNF6	LNF7	LNF8	LNF9	HNF1	HNF2	HNF3	HNF4	HNF5	HNF6	HNF7	HNF8	HNF9
4fd2d1b98369d89f8eaa999b93406432	3.46247	3.09623	2.65346	1.96366	1.36577	4.41885	3.69868	3.42935	2.98761	4.59691	3.73973	4.5047	3.8475	4.17205	3.76427	3.65909	3.73014	3.85206
a8962daab94bca7427973cc6dc80fa9c	0	0.444561	0	8.01753	1.42924	0.799778	0.588725	3.70236	0.559323	2.36836	0.0336264	0.0220459	0.152678	0.0707127	0.0948977	5.11652	0.0954407	0.0501801
35514340c682473fbcbb87a4a64eb7cb	1.20118	0.883891	1.0375	0.445036	0.557123	0.602149	0.936707	1.03076	1.00561	2.71922	1.42912	1.19538	1.04258	1.54837	1.28428	1.13303	1.71793	1.76516
12d3525fada9318ff868c6d24d1f05e5	0.617248	1.18724	0.911028	1.50716	0.256229	0.836833	0.606233	1.10597	0.97638	1.21433	1.10246	0.764256	1.17126	0.989978	4.15652	1.35725	0.592528	1.0774
96d8a296a2b6baec1ce8acce25fca1b7	0.501636	1.03295	0.52226	2.48211	2.65162	1.39884	0.639062	1.28148	0.533988	0.671582	0.237786	0.411523	0.479846	0.604716	1.87581	0.72991	1.17909	0.782219
be75533d5a75eaac7876f20c2a6c74ba	0.482041	0.967573	0.800956	0.738668	0.453691	0.815217	0.807581	0.936037	0.678204	1.64469	0.576452	0.335587	0.981504	2.08724	0.42704	0.636882	0.701887	1.22203
e7c1b138cbea4c6d028b1c326ff354ea	0.911175	0.695607	0.730696	0.913012	0.434885	1.47604	0.59529	1.1199	1.01341	0.953921	1.10487	0.502156	0.484209	1.22894	0.243571	0.686974	0.89078	0.608064
e6b907b857a7ca9e6fad9379e0d49088	0.915094	1.11663	1.38177	1.17223	1.24354	0.960351	0.713473	0.838534	0	1.32672	0.588461	0.729963	0.905165	0.129234	0	0.644038	0.797328	1.20432
d597a2688c77face36277072ee419838	0.280211	0	1.86655	0	0.025858	0	0.142257	0.181079	0	0.035635	0	0.102881	1.43736	1.61664	0	4.22918	0.729724	2.85731
7eb2fd881d0baa7196f2be11b40e1e3c	0.468324	0.63023	0.880583	0.58497	0.310296	0.45084	0.706907	0.702028	0.672357	1.31575	0.86708	0.823045	0.804833	1.30209	0.461835	0.701286	0.936512	0.557884
40a4ebf6204a8b27c4b07aa62f81066e	0.983677	0.436715	0.625307	0.254634	0.133992	0.636117	0.514313	0.423446	0.73667	1.37606	1.12408	0.756908	0.588902	0.470605	0.692753	1.03046	0.717794	0.979987
58bcc960807677f811a49a3dd888157e	0.952325	0.632845	2.41458	0.575794	0.0423131	0.231596	1.00455	0.76053	0.711335	0.211069	0.963155	0.859788	0.244285	0.482797	0.730712	0.271927	0.564691	0.439813
2aaf2e38794144827428d3bfccebd9ab	0.785766	0.387029	0.508209	0.233988	0.338505	0.697875	0.88637	0.596167	0.483318	0.986815	0.68934	0.74221	0.560548	0.526688	0.487141	0.369725	0.962361	1.05083
31d5ab366a86a8a34fd361957c8bb4e9	0.0979758	0.41841	1.23422	0.314278	0.0352609	0.0586709	1.94564	0.144863	1.01341	0.487925	0.1273	0.788752	0.54528	0.551072	0.268877	0.47945	0.379775	2.03672
9292f3f14ba9bd19279d5bff4e288fa3	0	0	1.49652	0	0.437236	0	0.617176	0.92768	0.785391	0	0.823846	0.328238	0.996772	0.207261	0.67061	0.830093	1.03991	1.62938
43365b6e32d44ec346049832d31e5e0a	0.893539	0.517782	0.78222	0.646908	0.176305	0.799778	0.192594	0.746601	0.816573	0.627724	0.514003	0.431119	0.362066	0.65836	0.5251	0.481836	0.725747	0.749749
4876b6590aedcd14908a742b484be006	0.495758	0.638075	0.281037	0.284456	0.232722	0.481719	0.356736	0.470805	0.360539	0.633206	0.545227	0.722614	0.499477	1.08995	1.56897	0.209909	0.516971	0.950469
51103788b230345cc9a94135b324dc50	0.438932	0.285042	0.550364	0.247752	0.138693	0.528039	1.04613	0.298083	0.518397	1.17321	0.758995	0.646678	0.532193	0.782717	0.556733	0.419817	0.495099	0.416199
644f478e702864f3b0b0cf22ab471746	0.60745	0.588389	0.775194	0.213342	0.253879	0.367465	0.448656	0.275797	0.602198	0.945698	0.468367	0.597688	0.678328	0.514496	0.351121	0.782387	0.588551	0.6671
5b8963e8b034c0e0d3d2f6c9abee2a14	0.270413	0.643305	0.679173	0.128464	0.126939	0.54039	0.523067	0.933252	0.555426	1.07179	0	0.482559	0.737219	0.436468	0.13602	0.18367	0.560714	0.802881
771ac14a8326ab3f27af0ad3ccc7305a	0.395822	0.604079	0.5691	0.353276	0.531265	1.21974	0.372056	0.395587	0.477471	0.317974	0.792621	0.169018	0.109056	0.348687	0.695916	0.200367	0.749607	0.466379
3b3693766091d106476fdffcc4a0f44e	0.301766	0.384414	0.920396	0.403744	0.411378	0.185277	0.56465	0.348228	0.401466	0.345385	0.708556	0.364981	0.257372	0.668113	0.366938	0.29578	0.431472	0.38373
b985aed314e04db650f7a17a277df71a	0.338996	0.439331	0.182674	0.178932	0.463094	0.145133	0.542765	0.270225	0.385875	0.657877	0.482778	0.502156	0.320625	0.458414	0.613672	0.305322	0.254509	1.05378
1a6a49cff87a82800eeb5549c9321d80	0.40562	0.601464	0.351296	0.133052	0.185708	0.389081	0.67189	0.501449	0.401466	0.731888	0.372292	0.367431	0.377334	0.609593	0.363774	0.226606	0.320124	0.357164
18df2f64e75bafef261ae639915cdcb1	0.391903	0.42364	0.377058	0.18352	0.152797	0.574358	0.367679	0.596167	0.522295	0.394726	0.636499	0.252303	0.396964	0.23896	0.29102	0.114496	0.664108	0.463428
41ab09780c0b685b77bed7c6b4854583	0.270413	0.604079	0.163938	0.428978	0.366714	0.352026	0.369868	0.303655	0.420954	0	0.461162	0.467862	0.495114	0.490112	0.651631	0	0.429483	0.457524
3613205ec0e88ee1017f0cad193b9eb9	0.356632	1.58473	0.196726	0.479446	0.112835	0.281003	0	0.390016	0.319613	0.751076	0.617284	0.0808348	0.178852	0.446222	0.27204	0.214679	0.359891	0.126926
7c9b881f19331ba623e07e1122d15161	0.344875	0.332113	0.526944	0.461094	0.19276	0.287179	0.284514	0.239581	0.163704	0.307009	0.499592	0.0857339	0.536556	0.375509	0.243571	0.391193	0.755572	0.469331
c8e192e6f13137d417aab7d0efeba105	0.252778	0.679916	0.531628	0.250046	0	0.565094	0.354548	0.378872	0.444341	0.378279	0.434741	0	0.46676	0.404769	0	0.496148	0.172986	0.861916
a408f2a270a01cf924987dbdbbb9bbcf	0.387984	0.295502	0.22483	0.520738	0.51481	0.731843	0.133503	0.791175	0.533988	0.438584	0.401114	0.301293	0.229018	0.212138	0.328979	0.26	0.272404	0
7b3dd116c4018351eaf6dcb6bda5038b	0.327239	0.339958	0.3794	0.497798	0.749882	0.163661	0.337039	0.309227	0.374181	0.205586	0.381899	0.524201	0.237742	0.397454	0.458672	0.157431	0.26445	0.304032
c8a3f5b0aa2c3106a093d06eac74ffb1	0.346834	0.549163	0.5691	0.08029	0.119887	0.339674	0.212291	0.445732	0.584659	0.230257	0.122496	0.232706	0.412232	0.348687	0.436529	0.55101	0.306206	0.572643
64a179221e1d2134d69907745dbef025	0.335077	0.543933	0	0.243164	0	0	0.205725	0.0612882	0.0331307	0.0657877	0.192151	0	3.84968	0.0292604	0	0.228991	0	0
56fe49208839681a2db6d30f9d6d1e79	0.360551	0.622385	0.491815	0.509268	0.19511	0.36129	0.234177	0.32037	0.420954	0.134316	0.29303	0.298844	0	0	0	0.748992	0.755572	0.298129
82290ea5bfd6bbddf049f8ac0f3f9621	0.135207	0.355649	0.59252	0.14911	0.110484	0.293355	0.501182	0.197794	0.270892	0.413914	0.321852	0.254752	0.346798	0.587647	0	0.305322	0.186905	0.726135
d86decf0fa8e780d30b3a1b6440e40b2	0.599612	0.625	0.444975	0.362452	0.42078	0.200716	0.212291	0.412302	0.389772	0.28508	0.172936	0.298844	0.344617	0	0.363774	0.25523	0.18094	0
6e896fc25d831da0a348d2b5c2acb842	0.417377	0.156904	0	0.155992	0.22567	0.413785	0.161954	0.392801	0.27479	0.556454	0.540424	0.284147	0.23338	0.270659	0.366938	0.422203	0.407611	0.457524
666b3c14006e6ded0b85d4f19aaf5bf5	0.182235	0.530858	0.330219	0	0	0.472456	0.877615	0.529307	0.124727	0.383761	0.521209	0.262101	0.296632	0.126795	0.278366	0	0.371821	0.498849
ef29fd7c4f79b7386c7c31a4ce898d8c	0.254737	0.543933	0.35598	0.311984	0.458392	0.812129	0.400508	0.412302	0.0662613	0.471478	0.0600471	0.222908	0.418775	0.229207	0.246734	0.100184	0.246555	0.191865
2ae988a5d8141be1b3ff06450df62c07	0.184195	0.154289	0.644043	0.082584	0.173954	0.333498	0.744113	0.136505	0.18904	0.394726	0.235385	0.289046	0.610714	0.109727	0.297346	0.329175	0.178951	0.566739
b7fa186ba199501b9c926a900df35d0b	0.190073	0.193515	0.363006	0.238576	0	0	0.0962969	0.259082	0.15396	0.372797	0.211366	0	0.170127	0.2097	0.208775	2.16826	0.280357	0.413248
8af5a4b694c499514c793c3e1500eb90	0.223385	0.282427	0.222488	0	0.173954	0	0.293268	0.264653	0.383926	0.378279	0.465965	0.333137	0.765573	0.326742	0	0.589175	0.222695	0.457524
2d6fd3e2ce49e992a17d8696a705e005	0.297846	0.22751	0.206094	0.130758	0.256229	0.342762	0.260439	0.596167	0.335204	0.413914	0.429937	0.230257	0.222474	0.521811	0.208775	0.174129	0.282345	0.395537
c72af314abb3a2a8c224ff7215a4c279	0.205749	0.274582	0.145202	0.529914	0.265632	0.45084	0	0.18665	0.748363	0.446808	0.211366	0.306192	0.159222	0.273097	0.170816	0.221835	0.479192	0.259756
5404cbfafa5df7bfb98bd6218978169e	0.280211	0.473326	0.423898	0.488622	0.41843	0	0.203537	0.395587	0.268943	0.23848	0.129702	0.186165	0.218112	0.31455	0.841426	0.162202	0.161056	0.315839
3f7858a882d7ff5e5ebe85c475015325	0.342915	0.353033	0.0819691	0.222518	0.0470146	0.0432312	0.129125	0	0	0	0.16573	0	3.25641	0	0	0.209909	0.039767	0.0147588
63a9d5907345dc38fd2d1b3507d3c80a	0.348794	0.410565	0.257617	0.796018	0.510108	0.216156	0.236365	0.264653	0.387824	0.115128	0.33146	0.134725	0.0937882	0.351125	0.25306	0.11211	0.163045	0.262707
c7f38d420123251506ac5f26978f8ff9	0.0587855	0.0732218	0.17799	0.064232	0.627645	0.599061	0.129125	0.189436	0	0.78397	0.112889	0.0685871	0.0959693	1.66785	0.177142	0.348258	0.306206	0
cc4cc54dd1aeb695abc72a3b5d6cf4d1	0.397782	0.177824	0.571442	0.268398	0.0587682	0.169837	0.693776	0.306441	0.107187	0.211069	0.182543	0.313541	0.305357	0	0	0.875414	0	0.587402
40356c2f92d54e4855cfc1eae0c29973	0.305685	0.41318	0.428581	0.49321	0.249177	0.589797	0.282325	0	0.481369	0	0	0.166569	0.231199	0.287728	0.14551	0.314863	0.437437	0.304032
100fd4b7ade7fe87efde70e14447f4d2	0.468324	0.316423	0.292747	0.261516	0.874471	0	0.205725	0	0.344949	0	0.230581	0.144523	0.161403	0.295043	0.556733	0.224221	0.176963	0.590354
0123f1ae3a6f33619a15aba93597d5d0	0.192033	0.549163	0.627649	0.238576	0.331453	0.243948	0.234177	0.498663	0.124727	0.235739	0.177739	0.120027	0.3119	0.365756	0.306836	0.26	0.194858	0.230238
ae92751ce0103cf1fe77dd7f219da00c	0.246899	0.389644	0.583152	0.3441	0.124589	0.0432312	0.496805	0.181079	0.491113	0.23848	0.170534	0.169018	0.396964	0.231645	0.0695916	0.324404	0.19287	0.253852
a3a5cd0677d0e2090e96f3404bb38cbe	0.24298	0.235356	0.405162	0.426684	0.260931	0	0.297645	0.217294	0.142267	0.312491	0.641303	0.433568	0.119962	0.290166	0.158163	0.14312	0.38574	0.15054
84523dcab2dc5ab33e67d5c3c9c91406	0.260616	0.235356	0.124125	0	0	0.404521	0.321719	0.426231	0.233863	0.296045	0.42033	0.382128	0.19412	0.265782	0	0.350643	0.45732	0.478186
97039f44325e52b7e4d0fb0080579cb4	0.425215	0.135983	0.295089	0.328042	0	0.534214	0.080977	0.526521	0.420954	0.485184	0.456358	0.181266	0.148316	0.316988	0	0.121652	0.121289	0.274514
1bfce90ac31f4e2e0469679da3ca58d1	0.180276	0.489017	0.571442	0.371628	0	0.67626	0.304211	0.314798	0.181244	0	0.0576452	0	0.327168	0.382824	0.319489	0.186055	0.250532	0.224334
af0b78fc1610307e6f21b5d592f9d314	0.274332	0.350418	0.372374	0.167462	0.317348	0.333498	0.258251	0.376086	0.187091	0.296045	0.235385	0.215559	0.17449	0.290166	0.319489	0.224221	0.165033	0.224334
25db838e94a6343b0f988a0e6f9a844d	0.174397	0.115063	0.156912	0.360158	0.166902	0.0370553	0.172897	0.598953	0.282585	0.0959404	0.576452	0.362532	0.135229	0.512058	0.151836	0.207523	0.256497	0.298129
8790b16cf8ff14f516640754694f5d40	0.311563	0.0653766	0.339586	0.896954	0.1622	0.0741107	0.350171	0.306441	0.0545681	0.148022	0.737378	0.0563394	0.0741581	0.143864	0.192959	0.257615	0.234625	0.0856013
52c05d2786cfce8e533982af214f8819	0.0920973	0.316423	0.283379	0.454212	0.345557	0.281003	0.218857	0.38723	0.251403	0.202845	0.307441	0.26455	0.113418	0.382824	0.246734	0.252845	0.0994174	0.13283
ce8cc53fcc5ce1f3cc0c5c7852be9e41	0	0	0.264643	0.360158	0.314998	0.36129	0.332662	0.551593	0	0	0.449152	0	0.333711	0.502304	0	0.228991	0.284334	0.690714
89a57eac9dac3aec76b394b84d2481f9	0	0.198745	0.433265	0.19499	0.206864	0.639205	0.181651	0.345442	0.216324	0.276856	0.196954	0.0661376	0.15486	0.260906	0.404897	0.364955	0.135208	0.557884
3dae3009d4394d78afa2b4fb3b3b9dbc	0.427175	0.175209	0.220146	0.261516	0.265632	0.213068	0.402696	0.181079	0.286483	0.389244	0.175337	0.225358	0.159222	0.185316	0.180306	0.207523	0.308194	0.153492
060e2848915f36ee6c383a7342b9b352	0.0803402	0	0.348954	0.04588	0	0.812129	0.212291	0.189436	0.130574	0.0849757	0.581256	0.218009	0.523469	0.202385	0.26255	0.362569	0.161056	0.289273
11c0801401c3e3ec67ec73fdf172f638	0	0	0.468395	0	0	0	0.490239	0	0.263096	0	0.393909	0.286596	0.612895	0.424276	0.237244	0	0.238602	0.820592
196dcb2e384e1ada75e1cc08f7645553	0.703466	0.360879	0.159254	0	0.347908	0.355114	0.275759	0.15322	0.292329	0.178175	0.103281	0.146972	0.215931	0.0926581	0.180306	0.0572478	0.341996	0.109215
37560f86914b77b9f434a79f47ecc4c7	0.182235	0.298117	0.0608914	0.059644	0.296192	0.633029	0.10724	0.445732	0.231915	0.296045	0.136907	0.164119	0.266097	0.251152	0.373264	0	0.449367	0.0944566
bbc080520c11b2d678869641f2c344ca	0.297846	0.243201	0.0866531	0	0.171603	0.45084	0.148823	0.281368	0.140318	0.370056	0.223375	0.137174	0.255191	0.22433	0.341632	0.212294	0.49311	0.197768
a07c965063a39f1c87025dacc4bf2e9b	0.425215	0.460251	0.290405	0.254634	0.305595	0.333498	0.207914	0.164364	0.194886	0.106905	0.240188	0.100431	0.290089	0.251152	0.0759181	0.162202	0.147138	0.0915048
410aa082304ccea6a7c427277e1846b4	0.115611	0.256276	0.365348	0	0	0	0.242931	0	0.247505	0.734629	0.480377	0	0.342436	0	0	0.496148	0.318136	0.543125
e0792fa38eaccf2da669330d66aa9a6b	0.133247	0.478556	0.128809	0	0.298543	0.213068	0.144445	0.259082	0.202682	0	0.477975	0.235156	0.0959693	0.573017	0.306836	0.155046	0.0954407	0.475235
1de5ba4ae3f9014d4956dd37934c50c4	0.0666236	0.21182	0.407504	0.087172	0.025858	0.0833745	0.236365	0.468019	0.266994	0.180916	0.252198	0.112679	0.187576	0.504743	0.0506121	0.610643	0	0.404392
c34cc70d010cee66af5dfa9a03605acf	0	0.703452	0.252933	0.41292	0.150447	0	0.536199	0	0.233863	0	0	0	0.399145	0.32918	0.40806	0.379267	0.143161	0
377da82e8a7ab5bdb5668816fb94b8ba	0.129328	0.141213	0.194384	0.295926	0.29149	0.203804	0.271382	0	0.194886	0.216551	0.314647	0.203312	0.104694	0.353564	0.196122	0.224221	0.288311	0.298129
0235a98b308c76b1029c6723e9abe8e4	0	0.572699	0.135835	0.433566	0.197461	0.472456	0.341416	0.298083	0.0974431	0.836052	0	0	0	0	0.699079	0	0.18094	0
0c0258c1cdb989eab6edd0e92a1cdc0a	0.235142	0.167364	0.152228	0.190402	0.256229	0.367465	0.483673	0.261868	0.175398	0.222033	0.108085	0.328238	0.189757	0.109727	0.376427	0.0238533	0.190881	0
f6f2f5e58e98d55ee331ec5e92bcb80e	0.331158	0	0.850137	0.18352	0.190409	0	0	0.231224	0.300125	0	0.156122	0.203312	0.170127	0	0.275203	0.245689	0.226672	0.360116
d222b13a7520cf3ae93ebc853224634c	0.115611	0.22228	0	0.26381	0	0	0.186028	0.314798	0.138369	0	0.391507	0.42377	0.133048	0.365756	0.300509	0.164587	0.403635	0.38373
00874436eed6a4f23484afae24ceeb6e	0.12345	0.154289	0.182674	0.28675	0.19276	0.318058	0.306399	0.270225	0.210477	0.389244	0.105683	0.132275	0.0763392	0.019507	0.512447	0.155046	0.0974291	0.336502
5437fcf4d3e4a12d2b23b582d98b6bee	0.193992	0.324268	0.192042	0.497798	0.249177	0.243948	0.210102	0.181079	0.278687	0.169951	0	0.110229	0.0436224	0.192631	0.42704	0.0429359	0.268427	0.0649389
3b3e7ea6b7b7ba4557d16450202078ef	0.16068	0.135983	0.0421556	0.211048	0.305595	0.123518	0.0941084	0.259082	0.235812	0.191881	0.211366	0.240055	0.137411	0.0560825	0.452346	0.286239	0.353926	0.197768
9b905c0695a6aebd066c72b3c548b6b7	0.0901378	0.232741	0.388768	0	0.103432	0.182189	0.308588	0.178293	0.399517	0.246704	0.160926	0.120027	0.237742	0.0341372	0.0759181	0.288624	0.286322	0.224334
88e2d367428f601e2626d687dfa9cecc	0.278251	0.0575314	0.641701	0.12617	0.0470146	0.0895504	0.306399	0.0975039	0.130574	0.197363	0.0840659	0.102881	0.362066	0.121919	0.173979	0.271927	0.218718	0.218431
33a6982e6d6670bbddd6e345096eaa69	0.107773	0.19613	0.259959	0.084878	0.213916	0.237772	0.210102	0.48752	0.397568	0	0.333862	0.132275	0.106875	0.268221	0	0.169358	0.238602	0.112167
a3721a701fff13e76c83dbe8c2ff5274	0.24298	0.475941	0	0	0.211566	0.64538	0	0	0.323511	0.178175	0.42033	0	0.37079	0.399893	0	0	0.296264	0
9d72328c28c2c338c89b71dd84c43955	0.536907	0.0889121	0.20141	0.133052	0.242125	0.336586	0.124748	0.303655	0.228017	0.202845	0.168132	0	0	0.4194	0	0.221835	0.131231	0.191865
978cca85542a5a80deeb32ad54854ffe	0.425215	0	0.180332	0	0	0.432312	0.223234	0	0.175398	0.718182	0.309843	0.284147	0	0.256029	0	0.36734	0.182928	0
5590031986611a4871d3062f85048f5e	0.374268	0	0.271669	0.144522	0.312647	0	0.155388	0.587809	0.175398	0	0.172936	0.154321	0	0.365756	0.249897	0.121652	0.167021	0.309936
26e8d30a1813aebd346829152aa37660	0.141085	0.311192	0.316167	0	0.267983	0	0.291079	0.164364	0.241659	0	0.223375	0.244954	0.215931	0.175563	0.25306	0.100184	0.246555	0.304032
51c58ed66319559e85c0aa3008848f97	0.174397	0	0.292747	0.105524	0.0916784	0.534214	0.140068	0.211723	0.183193	0.271374	0.31945	0	0.181033	0.199946	0.173979	0.152661	0.135208	0.513608
b69d297c721f439393ca112050f9cc9f	0.174397	0.512552	0	0.18352	0.263282	0.197628	0.205725	0.289726	0.265045	0.16721	0	0.220459	0.163584	0.326742	0	0	0.165033	0.374875
aaf51d171e7deefbd73e2cad6360c63e	0.0333118	0.232741	0.346612	0.417508	0.183357	0.145133	0.310777	0.147649	0.120829	0.120611	0.172936	0.137174	0.324987	0.107288	0.139183	0.104954	0.085499	0.345357
d851eb7d9de713017a7f83760596d15d	0.223385	0	0	0	0	0.382905	0.0306399	0.406731	0.194886	0.485184	0.175337	0	0.159222	0.143864	0	1.01853	0.232637	0
94d95397635415fae2131a1b1961f295	0.362511	0.224895	0.145202	0.233988	0.211566	0.287179	0.0175085	0.448518	0.146165	0.0877169	0.184945	0.338036	0	0.180439	0.303673	0	0.113336	0.227286
d808de12c866301e333073efacc48cb8	0.309604	0.305962	0.325535	0.59644	0	0	0.234177	0	0.175398	0	0.216169	0.69322	0.246467	0	0	0.124037	0	0
9511045f6dc88610539c689a25cca9a0	0.135207	0.585774	0.33256	0	0.15985	0.172925	0.170708	0	0.22217	0.339903	0.192151	0.183715	0.198482	0.268221	0	0	0.16901	0.177106
ab3443e9ce3aa62791102eba14f2dff0	0.178316	0.308577	0.180332	0.227106	0.19511	0.771986	0.240742	0.231224	0.0935454	0.312491	0.182543	0	0.185395	0.221892	0	0	0.0954407	0
7d3ebfce926660af3cbd0528a92ff8a6	0.0999353	0.203975	0.269327	0.151404	0.270334	0.213068	0.347982	0.303655	0	0.172693	0.305039	0.164119	0.318444	0.377947	0	0	0.0874873	0
de79b17966f50b205ba50283b4f906e9	0.0999353	0.20136	0.093679	0.077996	0.284438	0.0679348	0.234177	0.200579	0.190988	0	0.338666	0.394376	0.0741581	0.212138	0.458672	0.0644038	0.188893	0.147588
32f47b229df2c632f04c7536d4c462b3	0.0881782	0.384414	0.346612	0	0.0564175	0	0.555896	0.130934	0.183193	0.139799	0.199356	0.0857339	0.277002	0.307235	0	0.155046	0.143161	0.126926
55b0127fa12121040f89fe183d65c2a3	0.145004	0.308577	0.330219	0.139934	0.232722	0.506423	0.262628	0.0891464	0.140318	0	0.367488	0	0.215931	0.295043	0	0	0.045732	0.244997
fa6d51629190e4534b9fc513fda813da	0.356632	0.20136	0.203752	0.199578	0	0.163661	0.131314	0.479162	0.268943	0.334421	0	0.164119	0.320625	0.114603	0	0	0.214742	0
f5430729ec4ecc8ecc04c6bca32317f4	0.166559	0.156904	0.163938	0.100936	0.352609	0.222332	0.179462	0.125362	0.192937	0.216551	0.120094	0.195963	0.0283546	0.217015	0.155	0.152661	0.270415	0.203672
6f7ab222fb13305bc2183fbf7bc57491	0	0.381799	0	0	0	0	0	0.328727	0.128625	0	0.220973	0.37233	0.503839	0.221892	0.294183	0	0.38574	0.425055
402c828c63f2a853081879b17337e00c	0.192033	0	0.140519	0.110112	0.235073	0.552742	0.144445	0.409516	0.128625	0.422138	0.218571	0	0.159222	0.207261	0	0	0.302229	0
94c267e32e2ca7053bceaf61294ab016	0.111692	0.149059	0.20141	0.548266	0.051716	0.34585	0.111617	0.172721	0.111085	0.191881	0.206562	0.0759357	0.167946	0.121919	0.167653	0.0977983	0.198835	0.168251
228605227d944af38f54d27d4b143494	0.131288	0.248431	0.152228	0.121582	0.371415	0.228508	0.291079	0.303655	0.113034	0	0.129702	0.21311	0	0.2097	0.167653	0	0.324101	0.129878
6097ba2a2ee6ed1f93b39c0ef34bd5fa	0.0842592	0.162134	0.358322	0	0.124589	0	0.166331	0	0.22217	0.457773	0.177739	0.289046	0.257372	0	0.404897	0.0715598	0.314159	0
a271fb93aaee7a8b38a353d9582869fa	0.0783807	0.151674	0.243565	0	0	0.20998	0	0.142077	0.192937	0.161728	0.626891	0.090633	0	0.490112	0	0.18367	0.170998	0.448669
16b3cd18591e566742631bada0ae972b	0.0999353	0.449791	0.353638	0.21793	0.0940291	0.416873	0.118183	0.203365	0.212426	0.109646	0.151319	0.0783853	0.148316	0.046329	0.0917344	0.157431	0.188893	0
5379e559f29652a79aabd3fa69128448	0.0470284	0.313808	0	0.197284	0	0.0154397	0.190405	0	0.0604147	0.0630465	0.148917	0	1.52024	0	0	0.348258	0	0
d1b845275b464933e2cd2fabbe839a96	0.135207	0.143828	0.100705	0.199578	0.29149	0.179101	0.203537	0.195008	0.313767	0.139799	0.141711	0.0538899	0.181033	0.107288	0.161326	0.088257	0.278369	0.0560836
c8c2f0f26a76e32f5252c83ad4924fb5	0.795564	0.337343	0	0	0.434885	0.0864625	0.1532	0.147649	0.0857499	0	0.103281	0.127376	0	0.158494	0.202448	0	0.131231	0.177106
62e314e98ccb5f09abcbc6c479905056	0.270413	0.248431	0.222488	0.208754	0	0	0.115994	0	0	0.745594	0.168132	0	0.152678	0.107288	0	0.133578	0.369833	0.277466
6a082a6b0c90352f7916106c661f07da	0.111692	0.0941423	0.611256	0	0.124589	0.114254	0	0	0.140318	0.175434	0.259403	0	0.122143	0.192631	0.328979	0.398349	0.153103	0.271563
c8316108afca95d935448a2ef75d719f	0.137166	0.109833	0.161596	0.19499	0.211566	0.10499	0.164143	0.267439	0.192937	0.120611	0.141711	0.232706	0.165765	0.219453	0.139183	0.0763304	0.224683	0.144637
e98a8b47af77547e0b117d7ed5f54383	0.309604	0.117678	0.203752	0.27528	0	0.287179	0.0284514	0.130934	0.099392	0.205586	0.240188	0.129826	0.181033	0.202385	0.186632	0.102569	0.24059	0.088553
78c1c928dea5b0a7ac3ef3fa7a362884	0.195952	0.185669	0.110073	0	0	0.654644	0.0897312	0.214509	0.319613	0.370056	0.122496	0	0.29227	0.187755	0.104387	0	0.111348	0.126926
3925e3f00da2615541b73ac64333597e	0.225344	0.101987	0.0749432	0.073408	0.336154	0.203804	0.115994	0.130934	0.181244	0.161728	0.225777	0.289046	0.0807014	0.13411	0.240407	0.0357799	0.172986	0.23319
35ba47e742e800a18a8fac83f354ad58	0.11953	0	0.170964	0.16058	0	0	0.0984855	0.303655	0.302074	0.156246	0.206562	0.178816	0.189757	0.470605	0	0.190826	0.145149	0.191865
3b7df725a52431909a431aaac6547a4f	0.0372308	0.149059	0.0515235	0.192696	0.197461	0.24086	0.148823	0.278583	0.268943	0.145281	0.28102	0.205761	0.128686	0.065836	0.316326	0	0.141173	0.153492
47067be3005daa78970a472ea9ce2306	0	0.0732218	0.529286	0.110112	0.0470146	0.108078	0.18384	0.0975039	0.181244	0.101423	0.148917	0.267	0.372972	0.241399	0.123367	0.116881	0.0576621	0.138733
b8badd724cd9a4cb115e6d437c381258	0	0.84728	0	0	0.145745	0.500247	0.190405	0.13372	0.159807	0.323456	0.081664	0.115128	0.250829	0.297481	0	0	0	0
e0050b9db23dd6e623b6cbc5b9058ef9	0.0842592	0.138598	0.0796272	0.238576	0.112835	0.157485	0.221045	0.337085	0.099392	0.0849757	0.0672527	0	0.425318	0.402331	0.12653	0.0930277	0.0377786	0.188913
167172c63b92fa2f9db1fb9a1f9bec03	0	0.449791	0	0.277574	0.25858	0.438488	0	0	0.263096	0	0.100879	0	0.161403	0.197508	0.218265	0.121652	0.316147	0.088553
554899e5c86c65e056edb32234dc971e	0.299806	0.0601464	0	0.043586	0	0.506423	0.21448	0.16715	0.0974431	0.271374	0.0672527	0.166569	0.242104	0	0.414386	0.0644038	0.151114	0.15054
f2f4edebd5711e11d2bdd7376788d56d	0.117571	0.133368	0	0	0.296192	0.401433	0.0941084	0.222866	0.245557	0.21381	0.148917	0.10533	0.202844	0.229207	0.11704	0.150276	0.129243	0
77edf9a65e95d0ae6bfa2f1547cb9b97	0.0822997	0.183054	0.1897	0.245458	0	0.13587	0.159765	0.217294	0.15396	0	0.278618	0.120027	0.150497	0.290166	0.189795	0.11211	0.129243	0.129878
4ac0cbc7860e4f815611416a02d1e23d	0.266494	0.0679916	0.0819691	0.151404	0.164551	0.129694	0.0897312	0.119791	0.185142	0.123352	0.184945	0.215559	0.0676147	0.165809	0.335305	0.0500918	0.178951	0.121022
e29a76723b6b0ccdd0729cc17f3cf3a8	0.217506	0.146444	0.168622	0.337218	0.131641	0	0.18384	0.0501449	0	0	0.040832	0.0293945	0.270459	0.35844	0	0.467524	0.113336	0.0590354
09ad20d3f36e46dac299eb7eb2b486ae	0.288049	0.489017	0	0.144522	0.413728	0	0.196971	0	0.218273	0	0.105683	0.227807	0.268278	0	0.240407	0	0	0
f0daa83e9364c800af405a50a4b97aa2	0	0.690377	0.100705	0	0	0	0.628119	0.0445732	0	0	0.160926	0.063688	0.377334	0.270659	0.0379591	0	0.0338019	0.259756
b50c486dc6f6a95cf0efa80fc7d5270b	0.152842	0.172594	0.259959	0.082584	0.0305595	0	0.146634	0.0390016	0.434596	0.07127	0.0888697	0.0759357	0.170127	0.341372	0.0537753	0.131193	0.161056	0.0826495
242a28434d64265ce54e2e993c613cb8	0.221425	0.21705	0	0	0	0.250124	0	0.195008	0	0	0.288226	0.357633	0.274821	0.268221	0	0.116881	0.178951	0.2509
ce4de8e8097d310cad4f3f53c6991ab1	0.103854	0	0.206094	0.107818	0.12929	0.213068	0.161954	0	0.265045	0.0986815	0.297834	0.120027	0.200663	0.321865	0.354285	0	0	0
265c087952906b1403988ade630ddf31	0.141085	0.177824	0.149886	0.155992	0.0822755	0.228508	0.151011	0	0	0	0.156122	0.269449	0.21375	0.168248	0.344795	0	0.163045	0.244997
6c91af73dbac48c72b30b003e23e1d6a	0.193992	0	0.17799	0.215636	0.112835	0	0.142257	0.128148	0.099392	0.211069	0.184945	0.191064	0.23338	0	0	0.238533	0.085499	0.306984
cb357ace04a9a05927c614822f1ceeb9	0.178316	0	0	0	0.251528	0.243948	0	0.208937	0.23971	0	0.350675	0.242504	0	0.282851	0.328979	0	0.131231	0.168251
43345811763bb9dc4a32cd849af31683	0.0822997	0.277197	0.1897	0.116994	0	0.200716	0.251685	0.197794	0.0935454	0.326197	0.249796	0.127376	0.157041	0	0.227754	0	0.125266	0
bad1843c3dc3c7b4b42cd261e4144312	0.254737	0	0.199068	0.500092	0.220969	0	0.369868	0.147649	0.114983	0.175434	0	0	0	0	0	0.269542	0.151114	0
a0b39eef7c04d3c70b3c6f3a893540e7	0.0999353	0.439331	0.22483	0.08029	0	0	0.0984855	0.222866	0.187091	0	0	0.240055	0.161403	0	0.335305	0.21945	0.236613	0
d664bb3065d989877dc82d01b2518b24	0	0.0758368	0	0	0	0	0	0.161578	0	0	0.196954	0.188615	0.113418	0.270659	0.230918	0	0.153103	1.45522
48c2e5f1ff641f728e72e3ed0fe3dc20	0.064664	0.162134	0.283379	0.12617	0	0	0.223234	0.203365	0.150062	0	0.1273	0.249853	0	0.246275	0	0.14789	0.182928	0.286322
41f28940d8a8af562a759457ec0f43d0	0.103854	0.175209	0	0.087172	0	0.364377	0.216668	0.195008	0.128625	0.227516	0.295432	0.303743	0	0	0	0	0.178951	0.242045
a37d446e8ff9b1bc72e851b68f688085	0.303725	0.133368	0.208436	0.178932	0.112835	0	0.251685	0.156006	0.0974431	0	0.136907	0.0465413	0	0.0682744	0	0.276698	0.274392	0.0354212
b4c8d0f3ffa3a29da393b6eb3e782e94	0.0293927	0	0.17799	0.038998	0	0.262475	0.245119	0.0362157	0	0.496149	0.196954	0.247403	0.250829	0.0780278	0.487141	0	0.0477204	0
7aab9756c0d6f2ea4caf3786dbcead1f	0	0.1909	0	0.243164	0.197461	0.253211	0.135691	0.264653	0.169551	0	0.151319	0.230257	0.0959693	0.336495	0.139183	0.0834864	0	0
ea17e3e6be6375f369eaa1358604d5d8	0.295887	0.177824	0.159254	0	0	0.160573	0	0	0	0.646912	0.288226	0.164119	0	0	0.303673	0.200367	0	0.153492
84f76334065f0867521999a1804e63e6	0.170478	0	0.0468395	0.04588	0.0470146	0.0494071	0.151011	0.181079	0.13642	0	0.194553	0.171468	0.133048	0.126795	0.278366	0	0.455332	0.121022
591ed1d6afd1e79ae33d6b6cd0c6b185	0.146964	0.0862971	0.152228	0.213342	0.0587682	0.0802866	0.120371	0.164364	0.194886	0	0.192151	0	0.0348979	0.0950964	0.0759181	0.436515	0.194858	0.0531318
320a7e0aadc763581a4316000aa0abe7	0.0725021	0.22228	0.0655753	0.197284	0.0399624	0.188365	0.253874	0.111433	0.196835	0.0740111	0.120094	0.0612385	0.200663	0.0902197	0	0.197982	0.0636271	0.185961
3d918e701da3876b62f03d5c49aded79	0.0254737	0.0601464	0.187358	0.05735	0	0.31497	0.19916	0.0807889	0.142267	0.123352	0.156122	0	0.418775	0.0829046	0.11704	0.0906424	0.0477204	0.28337
c2ff36c77a6a66c9819f0b12d1aae858	0.0548665	0	0.0655753	0.227106	0	0.148221	0.080977	0.356586	0.101341	0.169951	0.134505	0.102881	0.178852	0.0902197	0	0.231377	0.18094	0.236141
fe467301fc271b4693904fcf4b46ac6a	0	0	0.163938	0.14911	0.188058	0	0.205725	0.426231	0	0	0.129702	0	0.231199	0.307235	0	0	0.103394	0.492945
13538a9d3c1acc5ce5b0fa2cd7ff65b4	0.274332	0.332113	0.381742	0	0	0	0	0.147649	0.122778	0	0.240188	0	0	0.316988	0	0	0.282345	0.141685
82c3b779e1aca3ace13a8c4229c09b11	0.188114	0	0.0655753	0	0.115186	0.34585	0.142257	0.214509	0.235812	0.211069	0.112889	0.178816	0.242104	0	0	0	0.085499	0.185961
7d38a9c87df07b3c670aa4a0cb270538	0.131288	0	0	0	0.141044	0.145133	0.140068	0.192222	0.183193	0.131575	0.182543	0.267	0.0697958	0.0438907	0.300509	0.0429359	0.188893	0.20072
cadac6daa90b5abe7289091b279456ca	0.0391903	0.177824	0.0772852	0.509268	0.237424	0	0.100674	0.183864	0.101341	0	0.0600471	0.15922	0	0.131672	0.192959	0.0357799	0.0934524	0.230238
7b1f890a2a9cfb03fcfde1b6748dc609	0	0.104603	0.096021	0.543678	0.0658204	0.179101	0.249497	0.203365	0.0545681	0	0.199356	0.0465413	0.100332	0	0.0506121	0.131193	0.0934524	0.197768
90886c04837e83fdfd00e7901d5e9b1c	0	0.128138	0.0281037	0.032116	0.157499	0	0.0634684	0.348228	0.196835	0	0.276217	0.222908	0.0261734	0.214577	0.366938	0.128808	0.0497087	0.15054
5e91ca4d34f705bd6953612ba9ea00f7	0	0.183054	0.21312	0	0	0	0.310777	0	0	0.161728	0	0.198413	0.257372	0.234084	0	0.288624	0	0.487042
f453abc56f8a5cd2b33ded5206bf66d5	0	0	0.381742	0.139934	0	0.355114	0.1532	0.339871	0.101341	0	0	0	0	0.214577	0	0	0.349949	0.2509
c95b0c5e972abb765ba350db0c9672da	0.103854	0.162134	0.231856	0.055056	0	0.0926383	0.0700341	0	0	0.378279	0.132104	0.0832843	0.113418	0.13411	0.221428	0.128808	0.248544	0.123974
dc800cda1b7dac740bc0d58240615bc6	0.101895	0.151674	0.156912	0	0.197461	0.151309	0	0.22008	0.15396	0.364573	0.129702	0.0783853	0.181033	0.0950964	0	0	0.141173	0.106264
5cb37ac67ec4662975e43649e833f4ef	0.156761	0.112448	0	0	0.0540668	0.367465	0	0.178293	0.167602	0	0.42033	0.142073	0.0741581	0.246275	0	0	0.0735689	0.280418
c241009a1be74256b7d2c9c75f0e6f56	0.319401	0	0.149886	0	0.152797	0	0	0.150435	0.146165	0	0.129702	0.293945	0	0.0999732	0.420713	0	0.238602	0
01996b3efd6e181895e54b0bf806590d	0.11953	0	0.217804	0.369334	0	0	0	0.195008	0.109136	0.328938	0.0480377	0	0	0.23896	0	0.171743	0.218718	0
ab689d1e0fca7a87c389daa8f1f69dcd	0.207709	0	0.131151	0	0	0.429224	0.146634	0.18665	0.142267	0	0.20416	0.146972	0.0632525	0.126795	0	0	0.24059	0
355f7140661f3dd57f9926bb8549b5dc	0.0548665	0.135983	0.339586	0.077996	0.0540668	0	0.142257	0.0891464	0.109136	0.276856	0.163328	0.0734862	0.126505	0.0755895	0	0	0.0835106	0.227286
a5b6cf9a408005d0ec0ae1a39922bd87	0.0391903	0.0784519	0.0468395	0	0.133992	0.518775	0.135691	0.298083	0.118881	0.14254	0.0768603	0	0.0392602	0.0902197	0.13602	0.10734	0.103394	0.103312
d48b85dd304072a12ab8a914782c0ca9	0.101895	0	0.217804	0.061938	0	0.13587	0.0941084	0.0947181	0.0643124	0	0.158524	0.0783853	0.0654336	0.212138	0.0537753	0.419817	0.208777	0
a6104ad6b1fc42111249b9ef5a9dd8e0	0.0372308	0.0862971	0.0866531	0	0.178655	0.24086	0	0.493091	0.600249	0	0	0.129826	0.054528	0	0	0	0.0298252	0.0472283
81fc13cf1a26bb8537909e1489abd706	0	0.21705	0	0.353276	0.077574	0.253211	0.315154	0	0	0.180916	0	0	0.316262	0	0.205612	0	0.115324	0
0d665cc3a5efb3379a3b4e73aa6813fa	0.109733	0.441946	0.0538654	0.37851	0.164551	0	0	0.189436	0	0	0	0.26455	0	0	0.474488	0	0	0.0619871
56ee82cb1624a757d8c1710632aab195	0.0940568	0.0627615	0	0	0.22567	0	0.0262628	0.292512	0.113034	0.0301527	0	0.401724	0	0.363317	0.256224	0	0.155091	0
634bd450900a0abcfed3a7086105706a	0.172437	0.0732218	0.096021	0.2294	0	0	0.131314	0.211723	0.228017	0	0	0	0.25301	0.192631	0.170816	0	0.131231	0
f0cea68ddfe1201a78348dc2e97d6c7d	0.0901378	0.135983	0.358322	0.116994	0.103432	0.176013	0.0897312	0.047359	0.0857499	0.175434	0.0720565	0	0.133048	0.0877813	0	0.124037	0.0238602	0.188913
159a745d13db35164f274bdbaa2aefc5	0.12345	0	0.238881	0.153698	0	0.395257	0	0	0.099392	0.419396	0	0	0	0	0.205612	0.150276	0.0934524	0.247949
dcb40d93e6f9b93e66e1b840b7427697	0.319401	0	0.0444975	0.10323	0.296192	0.287179	0.050337	0.200579	0.105239	0.0575642	0	0.117578	0	0	0	0.0429359	0.0994174	0.2509
b0512f2ce22e649b6d64f2e142a38a4c	0.103854	0	0.187358	0	0	0.271739	0.155388	0.309227	0.286483	0	0.172936	0	0	0	0	0.224221	0.196846	0
2fd56959730841715fbbfe95a9d59861	0.0705426	0.107218	0.091337	0.144522	0.0634697	0.12043	0.0897312	0.0807889	0.132523	0.123352	0.0888697	0.120027	0.0567091	0	0.155	0.0667891	0.298252	0.112167
0f71751adc3bf740c9bfe0e24b4c6fc0	0.0862187	0	0.194384	0.036704	0.0446638	0	0.332662	0	0.0779545	0.0657877	0.235385	0.269449	0.198482	0.085343	0	0.100184	0.0258485	0.0915048
b5e69d1d486ef731ea52a9d1c473a2f1	0.0803402	0.141213	0.0889951	0.075702	0.28914	0.117342	0.0634684	0	0.107187	0.0603054	0.175337	0.129826	0.104694	0.158494	0.0727549	0.0262386	0.0775456	0.153492
594ebe155455969d2eb806f96d891858	0	0.169979	0	0.272986	0	0.31497	0	0.222866	0.163704	0	0	0.134725	0	0.285289	0	0.274312	0.101406	0
a617894e2915a13688c86b63617d6059	0.131288	0.112448	0.096021	0.096348	0.0846262	0.333498	0.133503	0	0.0584659	0.180916	0.11529	0.129826	0.0894259	0.10485	0.158163	0	0.101406	0
039c1f713287d1edb6265e9857c79e3f	0.156761	0.269351	0	0.256928	0	0	0	0.3538	0.226068	0.211069	0	0	0	0.114603	0	0.0548625	0.170998	0
d69e75f535b3530e550645bbbd2454cb	0.0705426	0	0.114757	0.121582	0	0.151309	0.0853541	0.136505	0.440443	0	0	0.286596	0.191939	0	0	0	0.0656155	0.0915048
388ca3251a2d9bf4a01eea66c3cffb60	0.056826	0.122908	0.250591	0.098642	0.314998	0.0771986	0.0437713	0.125362	0.126676	0	0.0648508	0.122477	0.0436224	0.117042	0.177142	0	0.0536854	0.0708424
4e565fc609f6b8e6e2b1fa9d39497ec6	0.105814	0.162134	0.16628	0.06882	0	0	0.212291	0.200579	0.15396	0	0	0.0710366	0	0	0	0.243303	0.16901	0.218431
7532c9d4f97d28d3190ffa51687d6d96	0.117571	0.151674	0.0351296	0.059644	0.228021	0.0988142	0	0.245153	0.237761	0.106905	0	0	0.0327168	0.0707127	0.120204	0	0.25252	0
5d55d507530ec6d769b9f11797815c11	0.0979758	0.0209205	0.138177	0	0.133992	0.132782	0.100674	0.108647	0.194886	0.169951	0	0.311092	0.0458035	0.121919	0	0	0.0596504	0.135781
dce4587e98eb00bcb7d1f4c179513fb3	0.0685831	0.334728	0	0	0.103432	0.142045	0	0.117005	0.0799033	0.164469	0.0864678	0.124927	0.0741581	0.121919	0.26255	0	0.15708	0
900e825bda78edec2c57d926d54af90f	0.199871	0.319038	0.297431	0	0.0611189	0	0.0437713	0.103076	0.333255	0.120611	0	0	0	0	0	0	0.045732	0.159395
b7f530c4ed2458beed79cdd5b6981d4c	0	0.243201	0.192042	0.055056	0	0.154397	0.0984855	0	0.173449	0	0.0432339	0.186165	0.11778	0.0902197	0.164489	0	0.125266	0.121022
49e5f2d66006669ae9ed35cbad006604	0.12149	0.0810669	0.1897	0.105524	0.183357	0.364377	0.0744113	0.108647	0.0116932	0.112387	0	0.0587889	0.130867	0.0219453	0.120204	0.0644038	0	0.0796977
5df5989ae07cee109f1fb7fbfc357ee4	0.105814	0	0.091337	0.204166	0	0.0926383	0.080977	0.164364	0.144216	0	0.0960753	0.095532	0.115599	0.11948	0.158163	0	0.0874873	0.185961
2257df81fc9be7efdd4e94d8b8163648	0.0764211	0.156904	0.091337	0.201872	0.209215	0.129694	0.080977	0.119791	0.122778	0	0.0528414	0.0759357	0.104694	0.124357	0	0	0.0616388	0.106264
8a3b6bc7dbcd9ad3f45298f26d32380c	0.0372308	0.0862971	0.0749432	0	0.324401	0.0648468	0.155388	0	0.116932	0	0.175337	0.146972	0.071977	0.129234	0.12653	0.0977983	0	0.103312
87e2e08dad8372ef05550a99b0db07bd	0.060745	0.107218	0	0.387686	0.197461	0	0.0350171	0	0	0.205586	0.081664	0	0.172308	0.175563	0.170816	0.0477065	0.0536854	0
5c5994caea69f98e364261ab68f5469f	0.182235	0.20136	0.250591	0	0.216267	0	0	0	0.194886	0	0	0.0881834	0.178852	0	0	0.0739451	0.15708	0
359b6cd5f4a85d8f4613bcece40818c3	0.0470284	0	0.0796272	0	0.199812	0.0833745	0.0547142	0.197794	0.0935454	0.0575642	0.1273	0.112679	0	0.185316	0.158163	0.155046	0.0576621	0.10036
917c8700335ad43355ec0143276350f3	0.0489879	0	0.0444975	0.243164	0.0822755	0.234684	0.13788	0.0752173	0.132523	0.101423	0	0.16167	0.0392602	0	0.155	0.0858717	0.0497087	0.0915048
e8ecdf82c2278499c5400943f56163e4	0.172437	0.235356	0.215462	0.151404	0.0658204	0	0.164143	0	0.118881	0	0	0.0857339	0	0	0.132857	0.248074	0	0
95c86838ca3003d28bd3a0d559e972cf	0.0313523	0	0.0327877	0.36704	0	0.126606	0.0831655	0.139291	0.190988	0.200104	0	0.0269449	0.0305357	0.085343	0.306836	0.0453212	0.0258485	0
b937e1c454f2107507099b4bd7d5350a	0.137166	0	0	0.107818	0.0987306	0.179101	0.0962969	0.147649	0.134471	0	0	0.124927	0	0	0.151836	0	0.190881	0.271563
4713f9caa65a650e9201e21e755647f2	0.0725021	0	0	0.18352	0.204513	0	0.332662	0.111433	0	0	0	0.115128	0.137411	0	0.113877	0.135964	0.0596504	0.112167
84e59aba197699c0ed34bbd10102fcfb	0.0529069	0.303347	0	0.40145	0.0399624	0	0.120371	0.147649	0.0233863	0	0	0	0.0152678	0.0268221	0.379591	0	0.115324	0.0472283
eb83020404a18bca25b80ea376344a24	0	0	0	0	0.0117536	0.0895504	0.0678456	0.200579	0.224119	0.0411173	0.139309	0.220459	0.181033	0.0512058	0.366938	0	0.0258485	0.0531318
4ebc9baca4cddb1bf311c1032730b60d	0.148923	0.0549163	0.140519	0.21793	0.0963799	0.0308794	0.0744113	0.0724315	0.0974431	0	0.0672527	0.139624	0	0.0438907	0.0474488	0.0739451	0.123278	0.112167
94b0a814d95695bd48a1e71818044e48	0	0.0993724	0.0632333	0.084878	0.155148	0.169837	0.102863	0.0334299	0.109136	0	0.305039	0.191064	0.0785203	0.112165	0.11704	0	0	0
c6ce709ef6c8462d882dea3ffe7f3d2d	0.0431094	0	0.152228	0.174344	0	0.123518	0.0744113	0.158792	0	0.200104	0.110487	0	0.124324	0.170686	0.170816	0	0.0775456	0.0826495
efd97536bc4a2b04827a4d2cf4c898b3	0.0685831	0.146444	0.0210778	0.052762	0.22567	0.101902	0.0175085	0.150435	0.194886	0.035635	0.134505	0.090633	0.0458035	0.0780278	0.120204	0	0.0656155	0.0354212
0ce2fb9cf847b18fa74a6e94275236b3	0	0.203975	0.229514	0	0	0.142045	0	0.234009	0.134471	0	0	0	0.159222	0.182878	0	0.128808	0.147138	0
7c7bdb10f7e8cb823e0d6faf33b0bd06	0.056826	0.274582	0.304457	0.222518	0	0	0	0.156006	0.105239	0	0	0.115128	0.133048	0	0	0	0.125266	0
692c2fecf4d2d41b54ecd6bf197ed1db	0.0333118	0	0.168622	0	0	0	0.105051	0.156006	0.111085	0	0.1273	0	0.0981504	0.187755	0	0.119266	0.0755572	0.35126
ca15337525cb061ad28674692c255861	0	0.0810669	0.112415	0	0	0.0586709	0	0.158792	0.114983	0.243963	0	0	0.130867	0	0.107551	0.140734	0.107371	0.339453
996ff799c38a890f43835e6b2496efb6	0.16264	0.109833	0	0.096348	0.171603	0.10499	0.0437713	0.10029	0.0350795	0.126093	0.0792621	0.100431	0.0501658	0.0609593	0.139183	0.0357799	0.0954407	0
0286592cf6550409a9e754840c33332e	0	0.172594	0.206094	0.073408	0	0	0	0.231224	0.140318	0.298786	0	0	0.152678	0	0	0.0763304	0.125266	0
e1c77ef13a5fa5fe07857e34b32bf30a	0	0	0	0.422096	0.0916784	0	0.050337	0	0.0604147	0.202845	0.122496	0.100431	0	0	0	0.207523	0.165033	0
9f0e7e7f958f9b5c3b1f3b88b82e8bec	0.0254737	0.271967	0	0	0.169252	0	0.120371	0	0.235812	0.172693	0	0.0759357	0	0.151179	0	0	0	0.271563
39df407b988c7f83c02ce4f0ff8b3468	0.0627045	0.133368	0	0.135346	0.0916784	0	0.0962969	0.0724315	0.0954942	0.148022	0.0600471	0.117578	0.0981504	0.0585209	0.113877	0.0477065	0.0497087	0.103312
a599aff76c02026b480ba9cd4904ac7b	0.0862187	0.041841	0.0655753	0.059644	0.124589	0.126606	0.0350171	0.117005	0.0876988	0.101423	0.141711	0.0710366	0.0414413	0.0707127	0.0601019	0.0763304	0.0894757	0.0915048
854b8bed9ef084c58bf8405a11599252	0.0999353	0	0.145202	0	0.0352609	0.0494071	0.109428	0.376086	0.152011	0.145281	0	0	0.106875	0.0999732	0.0474488	0	0.0874873	0
2f56339d6e1f7bae6f874f401168f2f5	0.0352713	0.0941423	0.107731	0.094054	0.077574	0.0802866	0.100674	0.0863606	0.116932	0.0603054	0	0.0930825	0.0850637	0.0682744	0.120204	0.0667891	0.0536854	0.147588
aa2a0bec8f18bf4991a6079667fa68aa	0.264535	0	0.126467	0.061938	0	0	0.18384	0	0.0233863	0.115128	0.100879	0	0	0.265782	0	0	0.0695922	0.180058
1c957c226cef2d203d0baafa2295b381	0.0666236	0.0784519	0.131151	0	0	0	0.155388	0.103076	0	0.139799	0.0504395	0.0489908	0.0959693	0.114603	0	0.233762	0.091464	0.106264
a294af5e7031e489cb468c1edec39975	0.135207	0.104603	0.0608914	0.082584	0.108134	0.0741107	0.0393942	0	0.105239	0.0438584	0.0840659	0.0367431	0.0109056	0.297481	0	0.155046	0.0338019	0
4443a76f014ccde9759c6f78e6129d49	0.060745	0.285042	0.21312	0	0	0	0.0962969	0.0947181	0.0721079	0	0.252198	0	0	0.204823	0	0	0	0.153492
3705e0dc28a8aa2d940e00c0d6a09f59	0	0.104603	0.121783	0.12617	0.117536	0	0.111617	0.119791	0	0	0.184945	0.139624	0.0937882	0.138987	0.173979	0	0	0
c82bdb617b98481b8da215fef862ff41	0.24494	0	0.121783	0	0	0.348938	0.221045	0	0	0	0.0504395	0.117578	0.0697958	0	0.205612	0	0	0.0619871
b32e6deb21925aa79ec20d760c174e84	0	0.135983	0.119441	0.133052	0	0	0	0	0.169551	0.0520819	0.0960753	0.205761	0.0501658	0.19507	0.0695916	0.014312	0	0.159395
81397ee25d4237577cd29adb5fcaa66b	0.0529069	0.0967573	0.163938	0.204166	0.051716	0	0.159765	0.0222866	0.0721079	0.0603054	0.0336264	0.0514403	0.130867	0.0438907	0	0.104954	0.0318136	0.0413248
028ee77a7ab8fb57e4bf5583705d6ab8	0.0627045	0	0	0.10323	0.0822755	0.0741107	0.050337	0.0752173	0.0409261	0.123352	0.0336264	0.095532	0.170127	0.0682744	0.132857	0.155046	0.0715805	0.0472283
b00401e4cbfe1af7264cbab5b97fad1a	0	0.251046	0.0234198	0.052762	0.0305595	0.197628	0.050337	0	0.169551	0.115128	0.0840659	0	0.0152678	0.165809	0.0980609	0.119266	0.0298252	0
ee67702e65580f51e5000c7ab85d524f	0.0391903	0.0889121	0.0187358	0	0.239774	0.216156	0.0350171	0.0222866	0.0448238	0	0.0744584	0.154321	0	0.0804662	0.139183	0.0477065	0.178951	0
7c05af8a5ee99215109f3b7dfde86dd5	0.0725021	0.083682	0	0.055056	0.362012	0.0494071	0	0.0557165	0.118881	0.07127	0.0552433	0.0685871	0	0.0829046	0.0948977	0.0357799	0.0735689	0.0678907
070d2e1294cc67235ef5b772415b51ee	0.103854	0.122908	0.0679173	0.146816	0.204513	0	0	0.130934	0.261147	0	0.0120094	0.203312	0	0.0219453	0	0	0	0
8469a2bb1770f9bbbf9292158cdcea66	0	0.141213	0.53397	0.050468	0.0352609	0	0.0569027	0.0417874	0.056517	0	0	0	0.0676147	0	0	0.135964	0.0695922	0.123974
9d47edd6c7ae3a6ceb2b0d50ea8b1597	0.190073	0.0706067	0.091337	0.055056	0.0446638	0.101902	0	0.200579	0.346897	0	0	0	0	0	0	0.0333946	0.0994174	0
bbbe84c58aba5bc64d5f8e178349de15	0.0705426	0.138598	0.119441	0	0	0.299531	0.247308	0	0.0506704	0	0	0.171468	0.0872448	0	0	0.0596331	0.0815223	0
b1a7661bb1333bbf5181679100116e51	0	0.175209	0	0.06882	0.110484	0	0	0	0.348846	0	0	0.195963	0.0327168	0.0316988	0.205612	0	0.0338019	0.106264
3743803a8d21e57fd966e639d58b7687	0	0.104603	0	0.14911	0	0	0.124748	0.108647	0.109136	0	0	0.21066	0	0	0.287856	0.0763304	0.153103	0
b513becd2b09bb24650e544cfee12da0	0	0.0627615	0	0.215636	0.22567	0	0.0459599	0.047359	0.111085	0.0493408	0.0264207	0.0710366	0.0436224	0.0780278	0.189795	0	0.0497087	0.0826495
acffadffc9f7fc265efdabb36c9dc6b2	0.107773	0	0	0	0.296192	0	0	0	0.266994	0.0575642	0	0.127376	0	0.138987	0.0948977	0.0500918	0.0656155	0
231969e6bfbf1a19b2a07e4aa130c55d	0.0274332	0.107218	0.0819691	0.116994	0	0.0771986	0.140068	0	0.163704	0	0.100879	0.120027	0.0523469	0	0	0	0	0.298129
0b0f849c11fcb002d557557a16df1610	0.0862187	0.0496862	0	0.04588	0	0.206892	0.170708	0.200579	0.0799033	0.0520819	0.0312245	0	0.0741581	0	0.0790814	0.0620185	0.0795339	0.0856013
27c1975369ad679cd189ddc8d8aedbdc	0.0803402	0.156904	0	0.048174	0.101081	0.0679348	0.0547142	0.016715	0.0331307	0.0794934	0.0336264	0	0.44713	0.0268221	0	0.0405505	0.0178951	0
d0606f0a6408b412a9125058d88d223c	0.0920973	0.0784519	0.0702593	0.077996	0.124589	0.24086	0.0525256	0.0222866	0.070159	0.0685288	0.0456358	0.0563394	0.0610714	0.0365756	0.0822446	0.0262386	0.0497087	0.0177106
4c4c6c1f7389e2fb136f67c11bbfdca8	0.111692	0.138598	0.140519	0	0	0.123518	0.113805	0.0724315	0.150062	0.14254	0	0	0.109056	0	0	0	0.0596504	0.0619871
1057c81b134a23ad92a6c832fc7444b8	0.215547	0.0915272	0.0608914	0	0.0376117	0.0802866	0.0853541	0.0501449	0.109136	0	0.0504395	0.090633	0.0588902	0	0	0	0.0815223	0.194817
69ce2d1a03a89a3bddba78715c33f1b6	0.0783807	0.0470711	0.121783	0.190402	0.0681711	0.0308794	0.105051	0.047359	0.0448238	0.0767523	0.0240188	0.0465413	0.054528	0	0.215101	0.0858717	0.0178951	0
558696fd660da1dbd991973477856aaf	0	0.0784519	0.0608914	0	0	0	0.0415828	0.195008	0.0487215	0	0.285824	0.0930825	0	0.165809	0.0601019	0.240918	0	0
f8451e44cd89f0811c56877138a2b331	0.0391903	0.0679916	0.0796272	0	0.242125	0	0.118183	0	0.0214375	0.202845	0.160926	0.0587889	0	0.10485	0.0790814	0	0	0.0974083
f7f3103ef2627f1849ffb8e11ba5fbd3	0.166559	0.0392259	0.126467	0.169756	0	0.0895504	0.161954	0.064074	0.0467727	0.18914	0	0	0.0785203	0	0	0	0.0576621	0
1533f8223dbb855ba60dabe6c1744039	0.0450689	0.0653766	0.096021	0.144522	0.0728726	0.0741107	0.0437713	0.0919322	0.0623636	0.0822346	0.0888697	0.0612385	0.0436224	0.0268221	0.0664284	0.0333946	0.0338019	0.126926
09c70c977fbce73500fc1e635d3d048c	0.0235142	0.109833	0.0257617	0	0	0.358202	0.0547142	0.122576	0.0779545	0.0740111	0.139309	0	0.054528	0.085343	0	0.0477065	0.109359	0
8cc6b9fa8ad53380c6cd382e951d5f9b	0.0391903	0	0.255275	0	0.0423131	0.0463192	0.080977	0.0529307	0.0584659	0.178175	0.120094	0	0.0632525	0.0707127	0.0442856	0.0214679	0.0357903	0.138733
ad2e4f0f49659841b3136adf531f8719	0.0215547	0.0732218	0.187358	0.071114	0	0	0.186028	0	0.161756	0	0.0480377	0.063688	0.126505	0	0	0.088257	0.0159068	0.115119
ac2fa0e6331f345a9776e788f8f31409	0.0705426	0.224895	0.096021	0.048174	0	0	0.0175085	0.183864	0.0662613	0.0685288	0.0288226	0	0.0785203	0.0829046	0.0537753	0.0286239	0.0835106	0.103312
33fb9703c81a9bfe61d5c48b5f9cd169	0.0705426	0	0.126467	0.01147	0.0376117	0.0463192	0.13788	0	0.0915965	0.126093	0.0216169	0.139624	0.0479846	0	0.243571	0.0524772	0.0576621	0
67d31a0efe389860e489e7d59b32a7a2	0.131288	0.133368	0.0866531	0.02294	0.0282087	0.0895504	0.0481485	0.119791	0.0682102	0.126093	0	0.031844	0	0.0609593	0	0.0739451	0.117313	0.0442765
5ae1472c9de539d6c17f3171cd9c5e59	0	0.149059	0	0	0.364363	0	0.0328285	0	0.200733	0.0603054	0.0936734	0.102881	0.0392602	0.107288	0	0	0	0
4d3fd29765751b3e0627640e46ba3477	0	0.154289	0.105389	0.185814	0.0352609	0.0648468	0.0962969	0.125362	0	0	0.0456358	0.0220459	0.130867	0.0560825	0	0.128808	0	0.0590354
a2c11434751bff01f6a4faa18776fd90	0.0685831	0.0862971	0.0374716	0.04588	0.051716	0.0710227	0.0919198	0.0807889	0.0779545	0.0465996	0.0648508	0	0.0283546	0.0536441	0.0569386	0.0548625	0.16901	0.0856013
bd6ba16e31a01ed0f709951dd8d9b4d1	0.0881782	0.0758368	0.0257617	0	0.0799248	0.0401433	0.0218857	0.150435	0.144216	0.0164469	0.0120094	0.0489908	0.0327168	0.0926581	0.113877	0.0333946	0.143161	0.0442765
59356b4efab1325c5037f5d45af4b88d	0.0333118	0.143828	0	0.341806	0	0.277915	0	0.105861	0	0	0.0456358	0	0.0632525	0.141425	0	0	0.0676038	0
0a4c13ea027fa9cfb660e1fe5de4ad98	0.0587855	0	0.152228	0	0	0.123518	0.111617	0.183864	0.235812	0	0	0.0832843	0	0.046329	0.123367	0	0.045732	0
87ba377484e0f702982d203fb236c183	0.0529069	0.0941423	0.114757	0.032116	0.0470146	0.151309	0.118183	0.0501449	0.113034	0	0.0720565	0.0759357	0.037079	0.0268221	0.0474488	0.0262386	0.0656155	0.038373
13b5007309438949b25037777c14ac32	0.127369	0.117678	0	0	0	0	0.0941084	0.111433	0.120829	0.150763	0	0.203312	0	0	0	0.0548625	0.135208	0
e3b4ae121ea791cda0373c475c03ff31	0.0391903	0.1909	0.0585494	0.050468	0.124589	0.0185277	0.0240742	0.147649	0.0526193	0	0.0912716	0.0661376	0	0.0585209	0	0.0262386	0.115324	0.0944566
7593900dcaa564a91b15d04b061edcff	0.0352713	0.138598	0.339586	0	0.0705219	0	0.0218857	0.10029	0.0311818	0	0.0600471	0.0391926	0.037079	0.0633976	0	0	0.0735689	0.135781
0e8ed9005b20865acf0fe094d634c871	0	0	0	0.036704	0.103432	0.111166	0	0.0668598	0.0838011	0	0.117692	0	0	0.212138	0.110714	0	0.274392	0
68dc86b35ff6d6cae3755ba2fac42d43	0.0509474	0	0.0562074	0.098642	0.0564175	0	0.0218857	0.0863606	0	0.0767523	0.132104	0.169018	0.0283546	0.0731511	0.12653	0	0.0497087	0.153492
505e9d849bf77867fa992eb7277fde49	0.0313523	0.164749	0.0468395	0.025234	0.126939	0	0	0	0	0.0301527	0.208964	0	0	0	0.0284693	0.417432	0.0477204	0
e0baa26535fbb65819a0623bf38d75c0	0.103854	0	0.103047	0.151404	0.101081	0	0.0984855	0.119791	0.0604147	0.145281	0	0.0563394	0.0894259	0	0	0	0.0536854	0
200e61854c44fd30c94fadcdc43be5fe	0	0.109833	0	0.123876	0	0	0.0875427	0.15322	0.18904	0	0	0	0	0.173124	0.0822446	0.11211	0.0695922	0
1e1c724dfa6dcfe690da76059fd82cad	0	0.0758368	0.0140519	0	0	0	0.0437713	0.0752173	0.0194886	0	0.405918	0.156771	0.0588902	0.160932	0.0347958	0.0524772	0	0.038373
7153209d19601efbc5685c930a26c04e	0.056826	0	0.14286	0.119288	0.103432	0	0.0984855	0.142077	0	0	0	0	0.133048	0	0.123367	0.0834864	0.0894757	0
2ec4fbec01b38dcccfe19a5c9c273557	0.0372308	0.0575314	0.091337	0.020646	0.0705219	0.0926383	0.0525256	0	0.0448238	0.115128	0.0960753	0	0.071977	0.0512058	0.0664284	0.0620185	0.0477204	0.153492
982fab6c0265d8441bed77fee6226df1	0.115611	0.143828	0.0515235	0	0.0470146	0.0895504	0.0284514	0.0919322	0.116932	0.0959404	0.0768603	0.0685871	0.0327168	0	0	0	0.0516971	0.076746
1ed8e802db3d5d9891d0e2378b1814ab	0.0333118	0	0.0679173	0	0.564175	0	0	0.0668598	0	0	0	0	0.0305357	0	0.0601019	0.0548625	0.0357903	0.191865
b2b99614ad7772c51dd29da49526961b	0.117571	0.115063	0	0	0	0.166749	0	0.0780031	0.0604147	0	0.0336264	0.0808348	0.0610714	0.0268221	0.0695916	0.095413	0.0616388	0.153492
39b9b52db57ef9c3ea87643bcfab0669	0	0.0470711	0.0491815	0.158286	0.0282087	0	0.0875427	0.0891464	0.0857499	0.0575642	0.103281	0.0710366	0.102513	0.0707127	0.0221428	0	0.0536854	0.0236141
554c386a9415c5d2fc1927cd8d73bb1e	0.0862187	0	0.0679173	0	0	0.114254	0	0.0975039	0	0	0.108085	0.289046	0.054528	0.0609593	0.12653	0	0.0954407	0
64bdc434b5da31020a8c013e6905d4d7	0.0685831	0.0496862	0	0.036704	0.0587682	0.10499	0.0459599	0.103076	0.13642	0	0.0984772	0.0293945	0.0348979	0.0585209	0.0601019	0	0.151114	0
6ea2c327b2033c250496ffa445fb420b	0.11953	0.143828	0	0	0	0.250124	0.0459599	0	0.0487215	0.246704	0.0456358	0	0.0610714	0	0.202448	0	0	0
d00a5e39b49eff1d7b570de5ea18c074	0	0	0.0538654	0.18352	0	0	0.113805	0	0.056517	0	0.0960753	0.117578	0.0937882	0	0.265713	0	0.0874873	0
5b389fdceb7bc28ddeef5e9d85575f1c	0.0764211	0.133368	0	0.08029	0.086977	0	0	0.0752173	0.0682102	0	0	0.0514403	0	0.0829046	0	0	0.248544	0.0974083
30a339b00c30e0315bc6a2a3bb3f9191	0	0	0.156912	0	0.0117536	0	0.0897312	0.064074	0	0	0	0.0538899	0.442767	0.0609593	0.025306	0	0.0417553	0.0619871
95c04317fbe0f4d49d68472c897cedae	0.0431094	0.185669	0	0	0.0399624	0	0	0.0696456	0.0643124	0	0	0	0	0.0926581	0.275203	0.164587	0	0.218431
0f1162fa2eebb1d928bc72ea3861b1ab	0.0529069	0.0889121	0.0702593	0.032116	0.0493653	0	0.0284514	0.0696456	0.0779545	0.0740111	0.160926	0.063688	0	0.0804662	0.0189795	0.0500918	0.0377786	0.0737942
149c61d5cf295c3db92da38da6e737a9	0	0.0758368	0	0	0	0	0	0.103076	0.0526193	0.0849757	0.237786	0.112679	0	0.187755	0	0.0977983	0.0695922	0
2de0839c9e76c4c8ff888d73ac715f86	0.143045	0.0784519	0.0702593	0.055056	0	0.0833745	0	0.0306441	0	0.0849757	0	0.0881834	0.0501658	0	0	0	0.0516971	0.321743
acc8e13cdea0b92a3a61187a3aac7a8f	0.0352713	0.117678	0.0889951	0.029822	0	0.055583	0.0569027	0.0557165	0.056517	0	0.0600471	0.0538899	0.135229	0.0512058	0	0.0620185	0	0.168251
10b16d12e1430ddb71ab755275e8da1f	0.0587855	0.0156904	0.138177	0.300514	0	0	0.0415828	0	0.10329	0.0164469	0	0	0.0348979	0.0414523	0	0.174129	0	0.0177106
526885eabbf17ac6d37d280e1ec73402	0	0.0653766	0.103047	0	0.0305595	0	0	0.0306441	0.107187	0	0.105683	0.0661376	0	0.170686	0.161326	0	0	0.224334
ed94c14bb32c6c9b73796f02b85c178b	0	0	0.0889951	0.061938	0	0.0710227	0.0612799	0.0696456	0.0643124	0.0767523	0.184945	0	0.0785203	0.065836	0.132857	0.0691744	0	0
f512c591d5f91cd11faeff8a438c98a6	0	0.0339958	0.0117099	0	0	0.0432312	0	0.15322	0.0799033	0	0.151319	0	0	0.351125	0.0569386	0.0500918	0	0.103312
cfead10cde04f42c259c22581c60f922	0.0333118	0.101987	0	0.071114	0	0.247036	0.0897312	0.0891464	0	0	0.117692	0.0734862	0.102513	0	0	0	0.0795339	0
5bf95763f9c330c84675254f5634538b	0	0	0	0	0	0	0.0240742	0.0334299	0.13642	0.186398	0.0672527	0.0979816	0	0.10485	0	0.202753	0.0934524	0
941bdd4793b3afbeff830ca4b73974bf	0.0313523	0	0.0608914	0	0.0728726	0.142045	0.050337	0.10029	0.013642	0.0740111	0.139309	0.0930825	0	0.065836	0	0.0834864	0.0477204	0.0265659
9fc8341af590ad061e2e6c359f3e5a41	0	0.0784519	0.0608914	0	0.0705219	0.055583	0.0459599	0.13372	0	0.0767523	0.0912716	0.0685871	0.0523469	0.0414523	0.0569386	0.0310092	0.0497087	0.106264
4787f937958dc6209cd4aada8ce4e34d	0.0705426	0	0.14286	0.02294	0	0.262475	0.0415828	0.0696456	0	0	0	0	0.167946	0.0633976	0	0.0811011	0	0.0796977
cbd45747e7b43b51ddb87161dd5f7e60	0	0	0.1897	0	0	0	0	0.0668598	0.138369	0	0.129702	0.0881834	0.0807014	0.0609593	0.0537753	0.126422	0	0
b15b4c70f6999c38da5e5f0864710757	0.0293927	0	0.0304457	0.247752	0	0.111166	0.0547142	0.0780031	0.159807	0.0328938	0	0	0.0392602	0.0536441	0	0	0.0755572	0
ecbac5392680ab3b23848a5d26e46ec0	0	0.0523013	0.0562074	0.073408	0.112835	0	0.050337	0	0.163704	0	0	0.090633	0.0959693	0	0	0	0.163045	0
eb529134cfb8434625ecc736d2c87aa4	0.0881782	0	0.0608914	0.188108	0.0235073	0.00926383	0.0962969	0.016715	0.0467727	0	0.134505	0.0293945	0.0348979	0.0341372	0.025306	0.0262386	0.0596504	0
aaea7db08243e554ddca9ec08b21d319	0.109733	0.0627615	0.0585494	0	0.086977	0.0802866	0.0415828	0.0501449	0.042875	0	0.0600471	0.0832843	0	0.0755895	0	0.0644038	0.0835106	0
dd2483076c43dc453f94b845ef836c1d	0	0	0.105389	0	0	0.0123518	0.16852	0.0696456	0	0	0	0.0293945	0.0872448	0.2097	0	0.135964	0	0.115119
c7d1bc693f2d4c2fe45dc98ae6b48de6	0.0881782	0.0601464	0.0843111	0.082584	0	0	0	0.0362157	0	0.158987	0.105683	0	0	0.0780278	0.211938	0	0	0.076746
8bfa4ee5361d209444abc013a07d4b63	0.0391903	0.0287657	0.0749432	0.061938	0.0329102	0.0308794	0.0590913	0.0529307	0.0331307	0.0685288	0.0504395	0.0563394	0.0436224	0.0707127	0.0379591	0.0596331	0.0497087	0.0649389
df848c4f251b88560d48c0c57279118d	0	0.130753	0.100705	0	0.0376117	0.12043	0.135691	0	0.0448238	0	0	0.139624	0.0676147	0.136549	0	0	0	0
95472df9cdfa933a3c864234291f1598	0.056826	0	0.0398136	0	0	0	0	0.103076	0	0.150763	0.158524	0	0.0981504	0	0.14551	0.0691744	0.0974291	0
d6960fbffd3dd6e1b05ab3b1ec82939b	0.107773	0.0862971	0.00702593	0.020646	0.1622	0	0	0.0139291	0.0896476	0.134316	0	0	0.0850637	0	0.0885712	0	0	0.103312
7b7051a7c8c93d79df5561c16f994504	0.0215547	0.0732218	0	0	0.143394	0.0432312	0.0350171	0.0278583	0.0623636	0	0.0792621	0.0661376	0	0.141425	0.0727549	0	0.0815223	0.0472283
dda7e2b5423fd67d0415aba3eec5287c	0	0	0.0608914	0	0.0681711	0.10499	0.0372056	0	0	0	0	0.110229	0.0894259	0	0.11704	0.088257	0.0636271	0.209576
b79636b8d461f874a78d3b477c73b733	0.0411498	0.0601464	0.0491815	0.052762	0.0611189	0	0.065657	0	0	0.0520819	0.0312245	0.0734862	0.161403	0.046329	0.107551	0	0	0.10036
734ae75b836c67abf9f8568938d2867e	0.0705426	0	0	0	0	0.339674	0.0393942	0	0.0487215	0.145281	0	0.10778	0.0458035	0	0.025306	0.0811011	0.0258485	0
102d830c246965a3a8c7c68878f7c54f	0.115611	0.135983	0	0	0	0	0	0.0835748	0.0915965	0	0.081664	0	0.0327168	0.0512058	0.224591	0	0.0656155	0
7f57f35238ff1ae0f717433cd186657c	0	0	0.0608914	0.066526	0.0728726	0	0.164143	0	0	0	0.0456358	0.15922	0.0894259	0	0.196122	0.0310092	0	0
6b0be3dd2b3e05e70042d299164226bd	0.0725021	0.0993724	0	0	0.101081	0.0463192	0.050337	0.0557165	0.0954942	0	0.0432339	0.0465413	0.054528	0	0.0632651	0.0405505	0.0715805	0
a9fc1e39a66cbc578e0d016966c36c80	0.0235142	0.0523013	0.170964	0.059644	0	0.191453	0.0481485	0.0139291	0	0.0877169	0.0528414	0	0.0741581	0	0	0.0715598	0.0377786	0
0068a5cb1f0368b2758238bc812cd8a4	0.0627045	0.0444561	0.0655753	0	0	0.265563	0.0941084	0.10029	0.0350795	0	0	0	0.0763392	0.0755895	0	0	0.0616388	0
13751b6897033bd8e38e113fdab6fe55	0.0215547	0	0.0702593	0	0.0681711	0.0864625	0.118183	0.064074	0.0779545	0	0.0648508	0	0.0523469	0.0755895	0	0	0.0874873	0
846fcb763cde37d80b6330766de24f70	0	0	0.0585494	0	0.0423131	0	0.0831655	0.0362157	0.132523	0	0	0.16167	0.0632525	0	0.0948977	0.0405505	0.0258485	0.0678907
f04d92af60c54907175770300c55e667	0	0.112448	0	0.013764	0.0352609	0.114254	0.0831655	0	0.120829	0	0	0.0465413	0	0.187755	0	0	0	0.123974
da356652458f28275bfca873d737c415	0.0725021	0.0732218	0.0702593	0.052762	0.0282087	0	0.0634684	0.0529307	0	0	0.0840659	0	0.0676147	0.0829046	0	0.0620185	0.0695922	0
ca122b2e5af481a1cd2f03bef93e1be5	0.0744616	0	0	0	0	0	0.433336	0.0390016	0	0.0164469	0.0384301	0	0.0436224	0	0.0854079	0	0.0198835	0.0206624
5eeab42ce608747e4d322dd1f3f009bf	0	0.162134	0.0444975	0	0.0376117	0.0277915	0	0.10029	0.124727	0.0137058	0.103281	0	0.00872448	0.190193	0	0	0	0
a95aeba79884207f803f96dfca446ef3	0.0431094	0.0732218	0.0163938	0.165168	0.0634697	0.0463192	0.0678456	0.0557165	0.0389772	0	0	0	0.0436224	0	0.0727549	0	0.0695922	0.0354212
e5aa4b4594e2eb3cbf577de2d765ec84	0.00979758	0	0.0398136	0.041292	0	0.0710227	0.0262628	0.0835748	0.0876988	0.0575642	0	0.0563394	0	0.0780278	0.0727549	0.0691744	0.0437437	0.088553
b059f92ae4ec66d91bd919ab8300d04c	0.0803402	0	0	0.050468	0.108134	0.0679348	0	0.0501449	0.0584659	0	0.062449	0	0.0501658	0.0877813	0	0.0858717	0	0.0678907
89aa2a0809690301db93652f8eddecdf	0.0489879	0.0366109	0	0	0.0681711	0.0339674	0	0	0.1715	0.0219292	0	0.0881834	0.0109056	0.170686	0.0790814	0.0214679	0	0
2b246c996f871c22b5cda9c9d5f291eb	0.109733	0.0444561	0.0140519	0.025234	0	0	0.0678456	0	0	0	0	0.10533	0	0	0.287856	0	0.091464	0.0560836
d0bf0c821a136446219311e7071156f3	0.0470284	0.0339958	0	0.016058	0.143394	0.0710227	0.0240742	0.0390016	0.0311818	0	0	0.120027	0.0261734	0.065836	0.0632651	0	0.085499	0
4888f6ee3909ba02d10e11e8e34c7d55	0.0470284	0	0.0608914	0	0.0446638	0.10499	0	0	0.109136	0.0603054	0.0720565	0.0857339	0	0	0.142347	0	0.0556738	0
b32d0ce2d281a521c4c413ee4c1e47c8	0.0352713	0.167364	0.096021	0.066526	0	0.0308794	0.01532	0.064074	0.0545681	0	0.0576452	0.0269449	0.0261734	0.0438907	0.00948977	0.0238533	0.0417553	0
373220b1937e02306ad491524e7bf6e4	0.0901378	0.0470711	0.0843111	0	0	0	0.0787884	0	0	0.0657877	0.105683	0	0.0392602	0	0.189795	0	0	0.106264
bfe73ac48e8d0639e3d3c288502ca9fb	0	0.0339958	0	0.036704	0.0540668	0	0.0415828	0.0334299	0.042875	0	0.160926	0.0685871	0.0196301	0.0487674	0.139183	0.0310092	0.0556738	0.0118071
e1cb5f625897315265e9a4de5f9a676b	0	0	0.0796272	0	0	0.0833745	0	0	0.113034	0.0685288	0.0672527	0.0416422	0	0.0829046	0	0	0.0715805	0.168251
375e2171602d71e15f027309e9777218	0.0470284	0.0313808	0.096021	0.048174	0	0.123518	0.0240742	0.0947181	0.0467727	0.101423	0.0168132	0.031844	0	0.0341372	0	0.0333946	0	0.0678907
e348107247b3d22fcdae1693d69a9fb9	0.12345	0.0496862	0.103047	0.050468	0	0	0	0.0807889	0.0545681	0	0.0480377	0	0.054528	0.0804662	0	0	0.0377786	0.0324694
85784dc991769be31390768a04eb3699	0	0.0784519	0	0	0.0188058	0	0.0547142	0	0.0721079	0.0849757	0.0720565	0.095532	0	0.126795	0	0	0.113336	0
1375bc60a6d6c48130aca3f586ca767b	0	0.141213	0	0.082584	0.152797	0	0.0328285	0.0250724	0.0662613	0	0	0.0416422	0	0.0560825	0.0569386	0	0	0.112167
854d0a0328bf9e80d9e4f72c1f8561ca	0	0.041841	0.0257617	0.130758	0	0.0247036	0.0678456	0.0863606	0.0487215	0.0328938	0.081664	0.0342936	0	0.0633976	0.0506121	0.0333946	0	0.0354212
4836f566798145593a58eeef2d10e3d9	0.0529069	0.0653766	0	0.06882	0	0	0	0.0529307	0	0	0.170534	0	0.0588902	0.0609593	0.0537753	0.0381652	0.0954407	0
68d38cfd71393d82911aba402db91496	0.0450689	0.0287657	0.0749432	0.139934	0	0.0710227	0	0	0.0487215	0.0849757	0.0216169	0.0440917	0.0458035	0.0170686	0.0537753	0	0.0258485	0.0295177
6e350a09cabc335182dbd9e3d68e55c6	0.0783807	0.0889121	0.0632333	0	0	0.117342	0	0.0557165	0.0584659	0	0.0720565	0	0.0196301	0	0.0411223	0	0.0795339	0.0590354
e6456c0b89addc4aaadb53d22bc2d892	0.0235142	0.0339958	0.0304457	0.027528	0.0799248	0.0463192	0.0262628	0.0445732	0.0740568	0.0219292	0.0264207	0.0587889	0.0414413	0.0487674	0.0442856	0	0.0516971	0.038373
80939942c5657efe2f9c700642360e00	0.0372308	0	0.159254	0.071114	0.0141044	0.0895504	0.0787884	0	0.0370284	0	0	0	0	0.0560825	0.215101	0	0	0
e03a2cdd0bb51190a95d1133f3a8338c	0.0411498	0.0679916	0.0444975	0.061938	0	0	0.0962969	0.0362157	0.056517	0	0	0.0661376	0.0436224	0.0707127	0	0.0405505	0.039767	0
5a7630a8d43eb50639784f4315a5760b	0.0352713	0.0470711	0	0.266104	0.0376117	0	0.0284514	0.0557165	0.0526193	0	0	0.0269449	0.0239923	0.0755895	0	0.0190826	0	0
8e824bed39c3e69f6edc14cc80ff6b1b	0.0293927	0.0679916	0.0515235	0.027528	0.0446638	0	0.0328285	0.0306441	0.0331307	0	0.0600471	0	0.0763392	0	0.0537753	0	0.0576621	0.121022
5dbcfc5c75783698183711a5f05ec7bb	0.103854	0.0287657	0.0491815	0.036704	0	0.132782	0	0.0445732	0.0487215	0.0274115	0.0912716	0.0293945	0	0	0.0442856	0	0.0218718	0.038373
b582a1b2e9da32b240449ed841e96c7a	0	0	0.0491815	0.036704	0.0634697	0.0988142	0.0941084	0	0.0350795	0	0.0240188	0.0612385	0.113418	0	0.0632651	0	0	0.0560836
3d05f693c21e33079da33278fb287694	0.0254737	0.0496862	0	0.087172	0	0	0.0612799	0.064074	0.099392	0	0.0552433	0.0465413	0.0327168	0	0.0917344	0	0.0497087	0
70d7a905eca782340fc763efbaaf8d21	0	0.0183054	0.0491815	0.082584	0.0141044	0.101902	0.19916	0.0390016	0	0.0685288	0	0	0.0807014	0	0	0.0262386	0	0
943e76a386711bb851c380a0e242890f	0.0372308	0.0130753	0.0468395	0.075702	0.051716	0.129694	0.0372056	0.0919322	0	0	0.0144113	0	0	0.0707127	0.0601019	0.0238533	0	0.076746
f91ff39e6e9a38954db024feed4e8c2d	0.00979758	0.0679916	0.0234198	0	0	0	0	0	0.0721079	0.0767523	0.062449	0.0612385	0.0785203	0.0609593	0.0632651	0	0	0.109215
52b5c08c306af4a427e56601ee15ea08	0.0333118	0.0627615	0.0140519	0.036704	0.0705219	0	0.0175085	0.0501449	0.0448238	0	0.136907	0.0465413	0	0.114603	0.0316326	0	0	0
0ca5a9c28302188cbf1c96b3111bb54e	0	0.0366109	0	0.029822	0.0282087	0.0432312	0.0372056	0.117005	0.0487215	0.0603054	0.0144113	0.0514403	0	0.0780278	0.0727549	0.0429359	0.0298252	0
5cc2f3bd602431a49381010de0516797	0.0313523	0	0.0444975	0.075702	0	0	0.0590913	0.142077	0.0487215	0	0	0.0342936	0.0632525	0.0512058	0	0.0429359	0.039767	0
b9089bc8a5427cc0ec6d88dcfe2efe7c	0	0.0339958	0	0	0.086977	0	0	0.0362157	0.056517	0.0822346	0.0696546	0	0	0.0633976	0.104387	0.0286239	0.0636271	0.0531318
e23494e9d59c400c3abf446404dca9d1	0	0	0.0538654	0.04588	0.0940291	0	0.0350171	0.0529307	0.128625	0.07127	0	0	0.0458035	0.0999732	0	0	0	0
76f23d341c81e7284792a99576186187	0.0529069	0	0.0257617	0.084878	0.0423131	0.0864625	0.0722227	0	0.0331307	0	0.0456358	0.0563394	0.0414413	0	0	0.0238533	0.0576621	0
00048b23948f4d66bc01f5ce5aec15e1	0.0822997	0.0287657	0	0	0.0446638	0.055583	0	0.0529307	0.0272841	0.0603054	0.0288226	0.102881	0	0	0.107551	0	0.0497087	0.0324694
56dd03172761dc3f7bbe63f11a5fcfc0	0.0352713	0	0	0.100936	0.251528	0	0	0.0696456	0.0253352	0.0328938	0	0.0685871	0	0	0	0.0214679	0.0258485	0
1cafdb943f494ae450e7439e17f04f66	0	0.0339958	0.243565	0	0	0.12043	0.0459599	0.0585023	0	0.07127	0.0168132	0	0	0.0316988	0	0.0548625	0	0
6e7db97b2d1a5ba8d565ec5ea93ea183	0.0391903	0.0523013	0	0.052762	0.0540668	0	0.0787884	0.0585023	0.0253352	0	0.0240188	0.0489908	0.0763392	0	0	0	0.0516971	0.0472283
f90813d8e662025e6fe5f081b8a6b0a8	0.0372308	0	0.0562074	0.059644	0.0399624	0	0.0612799	0	0.0214375	0	0.0384301	0.0440917	0.0239923	0.0365756	0.0759181	0.0548625	0.0377786	0.0324694
131971dbdd10007d86ac7d5078cb9e14	0.0313523	0	0.0444975	0.018352	0	0.0339674	0.0284514	0	0.0350795	0.0794934	0.0744584	0	0.0392602	0.0438907	0.0411223	0.0620185	0.0159068	0.0974083
21f0da065c977c4020130931985bf76e	0.0548665	0	0	0.038998	0	0	0.201348	0.0445732	0.0370284	0	0.0576452	0.0759357	0	0.0438907	0.0442856	0	0	0
19ac5134c07d5f75f3cba9bd9358324b	0	0.0575314	0	0.032116	0	0	0.0393942	0.064074	0.056517	0	0.0456358	0.0783853	0	0.0877813	0	0	0.0377786	0.129878
9a87eddd0ccdcbe48e4d3ab0c5887598	0	0.0444561	0.0608914	0.043586	0	0	0.0569027	0	0.0838011	0	0.108085	0	0.0261734	0	0.0506121	0	0	0.144637
0eeb8ca9f59a335e631410d5ff320d73	0	0.0313808	0.0187358	0	0	0.0308794	0.0678456	0.0529307	0.0604147	0	0.040832	0.0832843	0.037079	0.0243837	0.0284693	0.0310092	0.0258485	0.0826495
7445c25bf49492ab9173bee37c967be8	0.0235142	0	0.0538654	0.027528	0	0.0370553	0.0722227	0.0668598	0.0389772	0	0	0	0.0392602	0.11948	0	0	0.0616388	0.0472283
54c2cf2e688b9741c1e1e211e6b51e3f	0.0137166	0	0.0749432	0.020646	0.0164551	0.0494071	0.113805	0.0362157	0.0292329	0.0301527	0.0168132	0	0.0458035	0.019507	0.025306	0.0405505	0.0417553	0.0147588
dd891747887eedfd7fec8d3cd1956d10	0.0293927	0	0	0.09176	0	0.194541	0	0.0417874	0	0.156246	0	0.0220459	0.0239923	0	0	0.0667891	0.0198835	0
1adc2ca3751d77364e0372c4f26c8329	0.12345	0.0496862	0.0234198	0	0	0	0	0	0.0876988	0	0.0552433	0	0.017449	0	0	0.0596331	0.0238602	0.123974
3f8f581972ea901b6d9d910c04bf3310	0.0881782	0	0.0655753	0	0	0	0.0328285	0.0585023	0.0448238	0.109646	0	0	0.0327168	0.019507	0	0.0477065	0.0536854	0
d27826b25e61e8adb4101f90a3306348	0	0	0.0608914	0.036704	0	0	0.0306399	0.0612882	0.0643124	0.0274115	0.0576452	0.0734862	0	0.0268221	0.0664284	0.0739451	0	0
23fcf2ca40980b124a84923c97453760	0.0431094	0	0.114757	0	0	0.0988142	0.100674	0.0139291	0.0350795	0.0685288	0	0.0465413	0.0458035	0	0	0	0	0
adc6919a270b9dc2cf0a2aa05e488b4a	0.0372308	0.0627615	0.0562074	0	0.0634697	0	0.0306399	0.0947181	0	0	0	0.122477	0.0458035	0	0.0759181	0	0	0
1c6230fc9b8f658b92b9d80b9174f91d	0.0137166	0	0	0	0.105783	0	0.0350171	0.0222866	0.0175398	0	0	0.124927	0	0.0633976	0.113877	0	0.0497087	0.0354212
7a7272173a2b1c2d0d4f6c3c9847579f	0.0254737	0	0	0.08029	0.0799248	0.142045	0	0	0	0.0931992	0	0	0.0327168	0	0.101224	0.0286239	0.0198835	0
228046c7508e4227b2900cf855b69937	0	0.0313808	0.0562074	0.029822	0.0658204	0	0.0634684	0.0362157	0.070159	0.0438584	0.0600471	0	0	0	0	0.0214679	0.045732	0
c24e6c54a434b0019abb333197bae3c9	0.0274332	0	0	0	0	0	0.0525256	0.0891464	0.0643124	0.104164	0.0792621	0	0	0	0.025306	0.0357799	0.0596504	0
c2fd5772644efa5bacf68b975a87b866	0.0489879	0.0366109	0	0	0.0352609	0	0	0.0696456	0.099392	0	0.0480377	0.0612385	0	0.0316988	0	0.0095413	0.0417553	0.0295177
1de50e3a9afd857c2c20aba959added4	0.0293927	0.041841	0	0.041292	0	0.203804	0.0065657	0.0585023	0.099392	0.0328938	0	0	0.0261734	0	0	0	0.0159068	0
82e6e62498bc7b0ec5114a3e9c14bb36	0.0215547	0	0	0	0	0.0339674	0.0175085	0	0.0389772	0	0	0.090633	0.0523469	0.0829046	0.025306	0.0381652	0.0576621	0.0708424
8eec0a212c1bdc97af88b1838d35af8c	0.0333118	0.0496862	0.0117099	0.05735	0.0399624	0	0.0306399	0.0445732	0.0311818	0.0219292	0.0120094	0	0.0414413	0.0390139	0.0411223	0.0190826	0.0318136	0.0147588
11ced5eaa66682d35af4ec3bd9532567	0	0.0444561	0.0140519	0.013764	0.051716	0	0	0	0.0935454	0.0411173	0.0672527	0.0710366	0	0	0.0822446	0	0.0298252	0
d7485f0fe52785b64dddd028d8a5a744	0.064664	0	0.0257617	0.043586	0	0	0.0240742	0	0.0662613	0	0.0384301	0.0440917	0	0	0.0442856	0.0500918	0.0198835	0.0678907
a7ac1137175620bf7cd358e6a6efc828	0.0176356	0.0653766	0.0187358	0	0.0399624	0.0216156	0.0765998	0	0.013642	0.0219292	0.00960753	0.0293945	0.0697958	0	0.0601019	0.0190826	0	0.0531318
78105476ad6c3882a5f8c1daa5fcbfce	0.127369	0	0.00702593	0	0.0329102	0.0308794	0	0.119791	0.00584659	0	0	0.0220459	0	0.0146302	0.0442856	0	0.0417553	0.0619871
128fa76fc217ac98a30d298ec8019908	0	0.0601464	0.0772852	0	0	0.0494071	0.0393942	0.047359	0.0584659	0	0	0.0857339	0.0414413	0	0	0	0	0.0413248
c81cfbb459c836205350772b13f45009	0.0176356	0.0183054	0.00702593	0	0.0211566	0.00926383	0.0415828	0.0278583	0.0233863	0	0.124898	0.0685871	0	0.0219453	0.0917344	0	0.0278369	0
1e315d20afbbebf553ec9cbd345159e2	0.0372308	0	0	0.098642	0.0211566	0	0	0	0.0954942	0.0411173	0.0456358	0.0195963	0.0327168	0	0	0	0.0437437	0
34ecd56aee0c5b6a675256c42c9910b2	0.0431094	0.0915272	0.0257617	0.073408	0	0	0.0481485	0	0.0545681	0	0.0240188	0.0171468	0.0196301	0.0536441	0	0	0	0
d451e4d204b59b8d7ff0f6505b44f938	0.0235142	0.0156904	0	0	0.0893277	0	0	0.10029	0.0292329	0	0	0.0538899	0	0.0390139	0.0474488	0.0166973	0.0556738	0
a6588ca11210a452e733fde3b4e09c77	0	0.0915272	0	0	0	0	0.0262628	0.064074	0.0253352	0.0219292	0.0600471	0	0.0436224	0.0633976	0	0	0.0338019	0.0442765
65603b150f85a5676710e99d0fc1b561	0.0195952	0.0444561	0	0.10323	0	0	0.0547142	0	0.0214375	0.0191881	0.0240188	0.0195963	0.0152678	0.0121919	0.0917344	0	0	0.0590354
06fea8bc05b61d328e7dc6fad164c09c	0.0470284	0	0	0.009176	0	0.0370553	0.01532	0.0529307	0.0623636	0	0	0.0342936	0.017449	0	0.0790814	0.0190826	0.0576621	0.0324694
5b717b6494cf5f723f1d3213aafbdd4d	0.0509474	0	0.0398136	0.048174	0.0376117	0.0617589	0	0	0.042875	0	0.0384301	0.0293945	0	0.0268221	0	0.0166973	0.045732	0
0296a281bcb4ba31296dee266c1d59b7	0.0411498	0	0.0257617	0.027528	0	0	0.100674	0.0919322	0	0	0	0.0171468	0.0218112	0	0	0	0.0616388	0.0560836
6aa35c208755761d073a1347f3d24650	0	0.041841	0.0187358	0.055056	0.143394	0.0401433	0.0240742	0	0	0	0	0	0.0196301	0.0292604	0.0442856	0	0.039767	0
4d3d55a0bd2aa2c717f7f4d82a71aa05	0	0.0679916	0	0.029822	0.0282087	0.0216156	0.0262628	0.0306441	0.0389772	0	0.0600471	0.0367431	0.0479846	0.0243837	0	0	0.00994174	0.0206624
5e80dd958205fc9f5d4eb18500b34bc3	0.0666236	0	0	0.073408	0	0.0401433	0	0.0780031	0.0292329	0.0383761	0	0.0220459	0	0.0438907	0	0	0	0.0590354
7a9a0247610954abb02e21a229b40e6a	0.0372308	0.0444561	0	0	0	0	0.0175085	0	0	0.0465996	0.0576452	0.090633	0.037079	0.0341372	0	0	0.0497087	0
05a7361872eb324e1ecf9134ce69c8c8	0	0.0313808	0.0304457	0	0	0	0	0.0668598	0.0760056	0	0.0216169	0	0.0283546	0.0585209	0	0.0500918	0.0278369	0.0265659
ad711adf1d6f9f996060d1d3ee5d02be	0.0117571	0	0.0117099	0.013764	0.101081	0	0.0262628	0.0222866	0.0506704	0	0	0.0514403	0	0	0.0632651	0.0095413	0.0298252	0.0236141
be8f12a0bd8f741799d710c4f025ab39	0.0489879	0	0.0304457	0.025234	0	0.0339674	0.0415828	0.047359	0	0	0.0192151	0	0.0152678	0.0682744	0	0	0.0596504	0
9ecdc81a5cece91db5488a4990f7bd79	0.0333118	0.0366109	0.0538654	0.038998	0	0	0.0240742	0	0.0175398	0.0657877	0.0144113	0.031844	0	0.0316988	0	0	0.0278369	0
c7bf5e40e0bef8304de29108c81f103b	0.0215547	0.0653766	0	0	0.0329102	0.0370553	0	0	0.0526193	0.0219292	0	0.0465413	0	0.0341372	0.0284693	0	0.0218718	0.0324694
d951bb250962046dfa6d2c1e7f275e70	0.0195952	0	0.0562074	0.013764	0	0.0247036	0.0240742	0.0139291	0.0116932	0	0.0384301	0.0587889	0.0567091	0.019507	0	0.0286239	0.00994174	0
a376a286552c128fa9d21db70db7ed99	0	0	0.0444975	0	0	0.0494071	0.0569027	0	0.0311818	0	0.0120094	0.0465413	0.0567091	0.0121919	0.0790814	0	0	0.00590354
0788012f96ccffa4d43a69210722b52b	0.0156761	0	0.0281037	0.02294	0.0658204	0	0	0.016715	0.0272841	0.0383761	0	0	0	0.0292604	0	0	0	0.156444
4d2ad8463bd7d16584a5245bb91050f4	0.056826	0	0.0257617	0.016058	0.0587682	0	0	0.0306441	0.0214375	0	0.0672527	0	0	0	0.0601019	0	0.0258485	0
3e2bd727a416d57a5e7bc8dfe9501a67	0	0	0	0	0.0423131	0	0.0218857	0.0139291	0.0643124	0	0.0504395	0.0538899	0	0	0.0601019	0	0.0238602	0.038373
29c8d3eac32f7a03077cf2382a67cae4	0.0137166	0	0.0093679	0.020646	0	0.0216156	0	0.0306441	0.0487215	0.00822346	0.0192151	0.0661376	0	0.0365756	0.0601019	0	0.0318136	0
cd4a48f0759546d564fc1e8942cfab14	0	0	0.0140519	0.009176	0.0211566	0	0.0131314	0.0306441	0.0350795	0	0.0120094	0.112679	0.00436224	0.0438907	0.0695916	0	0	0
0e335a4c26a1b433d520a6dda8dbfb53	0.0313523	0	0.0351296	0.032116	0.0940291	0	0	0.0222866	0.0272841	0.0301527	0	0.0146972	0	0	0	0.0286239	0	0.0265659
9b5b5898e2e4e6590e2f1e9aa6790192	0.0137166	0.0523013	0	0.055056	0	0	0.0196971	0.064074	0.0233863	0	0	0	0.0218112	0	0.0316326	0	0.0218718	0.0501801
88ebe5f7430fe02eb74d5ebbad33ba7e	0	0.0392259	0.0351296	0	0	0.0463192	0	0.0390016	0.0253352	0	0	0.031844	0	0.0146302	0.0347958	0	0.0159068	0.0678907
d08ffb22bd3835f5c3d0147288f9a87e	0.0352713	0	0.0234198	0	0	0	0	0.0306441	0.042875	0	0.0912716	0	0.0130867	0.0268221	0.0347958	0.014312	0	0
a34a2e5844da7510ee9110e81e6f5f7d	0.0235142	0	0.0234198	0	0	0.0648468	0.0481485	0	0	0	0.0264207	0	0	0.0292604	0.0601019	0.014312	0.0238602	0.0236141
34cde633b6cfbc3bac3e46b6e81e9769	0.0117571	0.0183054	0	0.016058	0	0	0.0175085	0.0362157	0.00974431	0	0.0504395	0.0367431	0.0130867	0.0438907	0	0	0.0377786	0.0147588
174f825de1557a8af173cad5306dc115	0.0195952	0.0313808	0	0	0.0329102	0.0432312	0	0.0250724	0.0214375	0	0.0504395	0.0367431	0	0.0243837	0	0	0.00994174	0.00590354
18edf02ba5adb1f839eb4f84527426e7	0.0195952	0.0209205	0.0163938	0.013764	0	0	0.0218857	0	0.0311818	0.0109646	0.0336264	0.0171468	0.0130867	0.0365756	0.0189795	0.0119266	0.0139184	0
16e76f52b2add511aceb1bcdf57fa807	0	0.0235356	0	0.029822	0	0	0.01532	0.0417874	0.0292329	0.0246704	0.0576452	0.0146972	0	0	0.0158163	0.0190826	0	0
fa7523a93565b741a2dc844210cb8e47	0.0195952	0	0.0234198	0.006882	0	0.00926383	0.0240742	0	0.0116932	0.0274115	0.0264207	0.0195963	0.0458035	0	0.0158163	0.0190826	0	0.0118071
4249a797175dc549ebe0969c2657ffa8	0	0	0.0304457	0	0.0329102	0.0277915	0.0218857	0	0.0253352	0	0.0432339	0.0195963	0.0130867	0	0	0	0	0.0560836
72df49f5878d0046f466055e59f76a35	0.0333118	0.0313808	0	0	0.0164551	0	0.0175085	0	0.0272841	0	0.040832	0	0.0109056	0.0316988	0	0	0.0119301	0
a2aa59e8a4a953dca84beb5a8df77981	0.0411498	0.0156904	0.0163938	0	0.0164551	0.0123518	0.0196971	0	0.0331307	0	0.0168132	0	0.017449	0.0219453	0	0	0	0
8b556a1c1e0960d5f2761834e70db05c	0	0.0104603	0.00702593	0.01147	0	0	0.0196971	0.0111433	0	0	0.040832	0.0342936	0.00872448	0.0243837	0.00948977	0	0.0218718	0.0177106
e5af899f8602c43482d166475645134b	0.0372308	0.0130753	0.0140519	0.020646	0.0117536	0	0.0284514	0.016715	0.0116932	0.00548231	0.0120094	0	0.0109056	0	0	0	0.0119301	0

## Sheet: Table S5
Supplementary Table 5. The significantly defferent microbes between LNF and HNF cows by wilcox.test
	log2FC	p_value	mean_HNF	mean_LNF	LNF1	LNF2	LNF3	LNF4	LNF5	LNF6	LNF7	LNF8	LNF9	HNF1	HNF2	HNF3	HNF4	HNF5	HNF6	HNF7	HNF8	HNF9
Phylum
Firmicutes	0.23	0.0007	71.3997	60.6845	74.3456	72.6858	72.2075	74.6467	70.2738	69.3828	68.6377	65.4365	74.9808	65.7927	60.3199	58.2386	61.1768	49.5114	62.3836	65.7117	58.5218	64.5034
Bacteroidetes	-0.49	0.0007	23.3841	32.8024	21.7538	22.0733	23.5352	21.8723	25.2249	26.7169	19.1351	29.9107	20.2344	29.3046	32.4059	36.0672	35.285	37.1834	31.756	28.9569	33.0204	31.2422
Proteobacteria	-1.05	0.0243	0.2759	0.5706	0.098682	0.509199	0.173917	0.202844	0.173124	0.230918	0.577249	0.443402	0.073794	0.484001	0.271669	0.568182	0.379184	0.628556	1.03667	1.08334	0.362157	0.321562
Family
Bacteroidales_unclassified	-0.47	0.0003	15.6568	21.6999	16.2358	14.8941	15.0794	15.2984	16.0615	17.0531	12.7949	18.6964	14.7972	19.4168	22.5415	25.105	24.1919	21.3961	19.6779	20.7192	21.9495	20.3013
Porphyromonadaceae	-0.54	0.0054	2.8387	4.1341	2.28338	2.89907	1.93024	2.19421	4.05501	3.55234	2.76459	3.95085	1.91865	3.6349	4.16403	4.28916	4.1841	5.90017	3.74236	2.34833	4.88634	4.05753
Paludibacteraceae	-0.67	0.0071	0.7662	1.2176	0.720923	0.410722	0.876935	1.06002	1.11921	0.790814	0.18367	1.02201	0.711376	1.38734	1.15225	1.16416	1.27615	0.945128	1.49741	0.636873	1.33441	1.56494
Ruminococcaceae	0.33	0.0092	30.7378	24.4345	32.8472	32.1204	36.383	24.2388	30.2334	35.6499	24.6356	28.7177	31.8142	28.5756	20.8974	25.596	24.9843	16.7668	23.9257	23.8094	25.4067	29.9482
Actinobacteria_unclassified	-1.05	0.0243	0.0344	0.0711	0.013706	0.048038	0.009798	0.109056	0.068274	0	0	0.045732	0.014759	0.078381	0.079627	0.142045	0.031381	0.073408	0.047015	0.063468	0.069646	0.054568
Sphingomonadaceae	-1.59	0.0288	0.0062	0.0187	0.005482	0.012009	0	0.01963	0	0	0.007156	0.01193	0	0.047028	0.014052	0	0.013075	0.025234	0.011754	0.028451	0.016715	0.011693
Tannerellaceae	-0.63	0.0469	0.4284	0.6636	0.043858	0.084066	0.725064	0.069796	0.316988	2.26489	0	0.194858	0.156444	0.303725	0.271669	0.311882	1.03034	1.01395	0.6441	0.280137	1.07811	1.03874
Genus
Bacteroidales_unclassified	-0.47	0.0003	15.6568	21.6999	16.2358	14.8941	15.0794	15.2984	16.0615	17.0531	12.7949	18.6964	14.7972	19.4168	22.5415	25.105	24.1919	21.3961	19.6779	20.7192	21.9495	20.3013
Porphyromonadaceae_unclassified	-0.55	0.0054	2.7435	4.0239	2.10521	2.76457	1.93024	2.16803	3.84287	3.55234	2.69542	3.87927	1.75335	3.6349	4.16403	4.06065	3.94875	5.90017	3.5543	2.2783	4.78605	3.88798
Sphingopyxis	-1.93	0.007	0.0045	0.0171	0.005482	0.012009	0	0.010906	0	0	0	0.01193	0	0.037231	0.014052	0	0.013075	0.020646	0.011754	0.028451	0.016715	0.011693
Paludibacter	-0.67	0.0071	0.7662	1.2176	0.720923	0.410722	0.876935	1.06002	1.11921	0.790814	0.18367	1.02201	0.711376	1.38734	1.15225	1.16416	1.27615	0.945128	1.49741	0.636873	1.33441	1.56494
Ruminococcaceae_unclassified	0.34	0.0118	29.1998	23.076	31.5699	30.0956	34.1392	23.2049	28.8362	33.8595	23.0375	27.2066	30.8489	27.249	20.0965	24.5121	24.1501	15.3744	21.5867	22.4438	23.6349	28.6366
Anaerorhabdus	-0.89	0.0193	0.0727	0.1349	0	0.112889	0.124927	0.113418	0.026822	0.047449	0.026239	0.117313	0.085601	0.092097	0.114757	0.151309	0.146444	0.16058	0.101081	0.196971	0.108647	0.142267
Actinobacteria_unclassified	-1.05	0.0243	0.0344	0.0711	0.013706	0.048038	0.009798	0.109056	0.068274	0	0	0.045732	0.014759	0.078381	0.079627	0.142045	0.031381	0.073408	0.047015	0.063468	0.069646	0.054568
Paraprevotella	-3.57	0.0325	0.0087	0.103	0.010965	0.031224	0	0.023992	0	0	0.011927	0	0	0	0.306799	0.213068	0.060146	0.006882	0	0.074411	0.06686	0.198784
Parabacteroides	-0.63	0.0469	0.4284	0.6636	0.043858	0.084066	0.725064	0.069796	0.316988	2.26489	0	0.194858	0.156444	0.303725	0.271669	0.311882	1.03034	1.01395	0.6441	0.280137	1.07811	1.03874

## Sheet: Table S6
Supplementary Table6. The results of Netshift analysis from significant microbial species between LNF and HNF cows
S_ID	n(control)	n(case)	core(case)	Union	Intersect	Exclusive	Jaccard-score	NESH-score	DelBet	COM
Alistipes_sp._58_9_plus	32	32	30	32	32	0	1	0	0	1
Bacteroidales_unclassified	31	32	30	32	31	1	0.969	0.094	0.67	1
Bacteroides_sp._OF04-15BH	31	31	30	32	30	1	0.938	0.125	-0.165	1
Bifidobacterium_pseudolongum	32	31	30	32	31	0	0.969	0.031	-0.484	1
Candidatus_Altiarchaeales_archaeon_WOR_SM1_86-2	32	32	30	32	32	0	1	0	0	1
Candidatus_Bathyarchaeota_archaeon	32	32	30	32	32	0	1	0	0	1
Candidatus_Bathyarchaeota_archaeon_B26-2	32	32	30	32	32	0	1	0	0	1
Candidatus_Lokiarchaeota_archaeon	32	32	30	32	32	0	1	0	0	1
Candidatus_Methanomassiliicoccus_intestinalis	32	32	30	32	32	0	1	0	0	1
Candidatus_Methanomethylophilus_alvus	32	32	30	32	32	0	1	0	0	1
Candidatus_Thorarchaeota_archaeon	32	32	30	32	32	0	1	0	0	1
Clostridiales_bacterium_Marseille-P2846	31	32	30	32	31	1	0.969	0.094	0.319	1
Cuneatibacter_caecimuris	32	32	30	32	32	0	1	0	0	1
Euryarchaeota_archaeon	31	31	30	32	30	1	0.938	0.125	-0.165	1
Evtepia_gabavorous	32	32	30	32	32	0	1	0	0	1
Lachnospiraceae_bacterium	30	32	30	32	30	2	0.938	0.188	1	1
Lachnospiraceae_bacterium_A4	32	32	30	32	32	0	1	0	0	1
Lachnospiraceae_bacterium_MD335	32	31	30	32	31	0	0.969	0.031	-0.484	1
Lachnospiraceae_unclassified	32	32	30	32	32	0	1	0	0	1
Methanobrevibacter_woesei	32	32	30	32	32	0	1	0	0	1
Methanococcus_maripaludis	32	32	30	32	32	0	1	0	0	1
Methanocorpusculum_bavaricum	32	31	30	32	31	0	0.969	0.031	-0.484	1
Methanofollis_liminatans	32	32	30	32	32	0	1	0	0	1
Methanomassiliicoccales_archaeon_Mx-02	31	32	30	32	31	1	0.969	0.094	0.67	1
Methanomassiliicoccales_archaeon_Mx-06	32	32	30	32	32	0	1	0	0	1
Methanomassiliicoccales_archaeon_RumEn_M2	32	32	30	32	32	0	1	0	0	1
Methanosarcina_siciliae	32	32	30	32	32	0	1	0	0	1
Methanosarcinales_archaeon	31	31	30	32	30	1	0.938	0.125	-0.681	1
Paraprevotella_clara	31	31	30	32	30	1	0.938	0.125	-0.681	1
Paraprevotella_xylaniphila	30	32	30	32	30	2	0.938	0.188	1	1
Thermoplasmata_archaeon	31	30	30	32	29	1	0.906	0.156	-0.681	1
Thermoprotei_archaeon	32	32	30	32	32	0	1	0	0	1
Treponema_sp._JC4	32	31	30	32	31	0	0.969	0.031	-0.484	1

## Sheet: Table S7
Supplementary Table7. The renriched KEGG pathways (level3) in the gut of LNF cows and HNF cows
PathwayDefinition	LNF1	LNF2	LNF3	LNF4	LNF5	LNF6	LNF7	LNF8	LNF9	HNF1	HNF2	HNF3	HNF4	HNF5	HNF6	HNF7	HNF8	HNF9	mean_LNF	mean_HNF	Log2FC	P_value
mRNA surveillance pathway	4.479	18.752	11.9117	23.1475	16.6064	11.7124	13.174	12.6165	12.8724	5.869	9.7634	3.6357	6.624	12.0175	3.2996	10.4692	8.9162	10.7846	13.9191	7.931	-0.81	0.0054
Basal transcription factors	19.6251	33.0414	21.8281	39.5625	30.022	22.5698	27.6222	24.7113	25.1358	15.2723	21.5547	11.0973	16.4251	21.5603	11.4575	20.7524	21.0298	30.604	27.1242	18.8615	-0.52	0.0092
Penicillin and cephalosporin biosynthesis	74.8972	72.3341	77.7331	62.2233	72.0925	83.1086	72.6231	89.6494	75.4253	79.1512	94.2426	83.9935	98.374	94.0824	72.1777	88.9432	101.287	85.4906	75.5652	88.6381	0.23	0.0118
Fatty acid elongation	8.6429	16.3262	11.2329	13.5295	18.2931	8.4594	10.5176	10.2663	10.2952	7.4399	7.9666	5.334	9.4429	8.597	5.7067	12.6344	9.2677	9.3284	11.9515	8.4131	-0.51	0.0152
Aminobenzoate degradation	109.813	140.257	133.983	121.433	147.748	130.493	126.948	123.179	127.51	106.082	120.608	115.116	109.091	125.964	117.245	101.937	129.985	125.495	129.04	116.836	-0.14	0.0193
Steroid degradation	9.4048	6.8543	9.2524	15.1818	13.427	9.8029	9.9777	9.7606	9.8091	9.8012	8.839	8.1485	7.6198	8.9596	8.4377	8.26	9.6199	8.186	10.3856	8.6524	-0.26	0.0193
Proteasome	8.3135	29.5629	15.3614	29.1467	17.9867	17.733	12.5141	17.2067	16.0542	7.3807	13.3271	5.5986	11.1741	14.2948	4.1896	15.5557	13.3676	17.4129	18.2088	11.3668	-0.68	0.0243
Caffeine metabolism	8.6446	10.7532	12.414	10.489	10.3903	9.9698	9.4054	7.5193	8.8408	12.2398	5.7078	5.1138	7.1631	5.6743	5.5894	7.4265	7.6242	10.4039	9.8252	7.4381	-0.4	0.0243
Acarbose and validamycin biosynthesis	897.322	895.393	960.576	919.346	935.903	950.664	964.658	929.156	883.079	855.244	830.533	878.752	905.761	881.505	917.624	920.55	868.685	943.358	926.233	889.113	-0.06	0.0305
Polyketide sugar unit biosynthesis	1661.31	1686.56	1834.43	1650.6	1652.52	1732.21	1783.9	1698.14	1638.08	1549.5	1617.65	1563.57	1621.26	1661.53	1632.52	1739.24	1605.98	1726.24	1704.19	1635.28	-0.06	0.038
Caprolactam degradation	32.6252	44.2195	36.9413	28.8299	29.0154	38.6565	35.8734	44.9284	38.0747	44.4863	40.0268	38.7459	34.4163	40.0716	40.5276	56.9725	51.5758	40.2691	36.5738	43.0102	0.23	0.038
Secondary bile acid biosynthesis	172.101	163.161	147.288	133.59	159.076	201.352	174.817	184.268	165.633	183.075	199.587	186.54	192.78	192.71	185.978	160.518	197.312	169.882	166.81	185.376	0.15	0.0469
Porphyrin and chlorophyll metabolism	2346.3	2711.82	2815.05	2773.88	2437.87	2667	2823.77	2528.91	2531.64	2261.61	2351.92	2271.25	2556.65	2427.82	2440.19	2695.57	2462.99	2620.22	2626.25	2454.25	-0.1	0.0576
Styrene degradation	77.5245	90.1379	87.7079	89.3472	94.5478	88.9542	89.2481	81.884	88.1318	73.0709	77.0321	70.6097	76.6424	80.5204	77.7569	73.3623	95.4112	93.9389	87.4982	79.8161	-0.13	0.0576
Biofilm formation - Vibrio cholerae	64.5726	74.5076	76.4069	79.739	64.5812	64.6743	92.274	75.3564	68.0082	60.9801	68.9798	53.5077	55.7163	87.6445	52.9213	58.8333	57.775	78.5286	73.3467	63.8763	-0.2	0.0576
Cysteine and methionine metabolism	10024.1	10409.3	10500.8	9194.66	9924.84	10666.3	10844	10510.1	10536.8	10523.7	10078.9	10902.7	10932.2	10193	10709.8	10717.6	10783.2	10653	10290.1	10610.5	0.04	0.0703
Carbon fixation in photosynthetic organisms	10.9117	11.3736	8.2408	9.3654	11.7173	8.9344	13.3572	12.3368	13.3444	13.1588	13.3263	12.5395	15.1552	12.6751	14.0114	9.4868	11.9626	12.1449	11.0646	12.7178	0.2	0.0703
Ether lipid metabolism	11.9198	12.7082	18.9942	11.3182	6.5285	8.2274	12.3878	13.6653	13.4519	9.9084	9.9159	7.758	7.4946	13.3316	6.3263	10.4818	9.3113	12.0166	12.1335	9.6161	-0.34	0.0703
Glycosphingolipid biosynthesis - lacto and neolacto series	1.1478	1.1455	2.2279	0.2244	0.6081	0.7956	0.5527	0	1.1272	0.1153	0.0874	0.0547	0.3148	0.744	0.2139	0.1153	0.0261	3.3547	0.8699	0.5585	-0.64	0.0849
Tetracycline biosynthesis	1.9765	1.8127	1.2038	6.2272	6.656	16.0307	1.9047	1.1141	1.1947	2.0094	0.3099	2.5435	1.0177	0.6981	1.5882	0.6679	0.8827	4.1002	4.2356	1.5353	-1.46	0.0851
Biosynthesis of vancomycin group antibiotics	130.925	148.519	192.948	182.032	139.11	169.829	171.579	135.242	151.894	135.916	111.286	113.15	140.702	113.969	137.719	184.363	119.779	181.233	158.009	137.569	-0.2	0.1023
Limonene and pinene degradation	39.8575	55.9052	46.3397	39.009	36.8254	50.0256	52.0474	57.6306	52.6708	56.1918	48.0711	47.3152	45.9952	49.3441	65.7567	82.3276	65.0385	60.9743	47.8124	57.8905	0.28	0.1023
Alanine, aspartate and glutamate metabolism	10992	10961.5	10820.3	9903.71	11123.2	11410.7	11680.4	11350.2	11143.8	10961	10720.3	11762.5	11631.4	11031.4	12107	11524.6	11539	11714.4	11042.9	11443.5	0.05	0.1223
beta-Alanine metabolism	731.809	669.627	626.511	585.664	761.568	768.341	753.51	783.453	749.677	643.706	813.923	820.694	793.24	769.148	801.304	635.566	766.834	708.508	714.462	750.325	0.07	0.1223
RNA polymerase	4524.44	4242.52	4266.61	3607.9	4682.51	4650.44	4711.74	4669.79	4627.88	4858.47	4058.6	5299.83	4817.01	4215.66	5022.89	4196.4	4891.41	4759.6	4442.65	4679.99	0.08	0.1451
D-Arginine and D-ornithine metabolism	67.3998	65.8847	70.3628	55.7106	70.1284	76.9969	80.6773	74.6264	73.6712	63.5717	66.9488	72.6857	71.78	66.1839	70.2567	58.0231	63.3347	68.8055	70.6065	66.8433	-0.08	0.1451
Atrazine degradation	16.6733	19.3912	22.6964	20.4024	6.669	9.3594	20.3051	9.9028	17.2283	9.3403	12.3246	8.5076	16.8774	11.9513	10.9748	12.4393	12.8832	11.8313	15.8475	11.9033	-0.41	0.1451
Cell cycle - Caulobacter	2.0862	0.9652	3.0008	0.7982	0.3737	1.411	1.0648	2.063	1.7199	0.5588	0.4341	1.4641	1.2837	0.7316	1.2464	0.3863	0.8861	1.609	1.4981	0.9556	-0.65	0.1451
Fatty acid biosynthesis	3660.78	3647.94	3617.72	3177.94	3626.98	3825	3896.32	3910.3	3711.17	3440.04	3786.74	4036.84	3872.21	3934.01	3980.08	3577.21	3901.81	3723.23	3674.91	3805.8	0.05	0.1711
Lipopolysaccharide biosynthesis	1995.05	1881.32	1723.83	1802.41	2042.42	1967.48	2086.33	2202.14	1999.44	1787.28	2371.62	2192.76	2216.53	2417.36	2106.89	1829.14	2055.93	1907.97	1966.71	2098.39	0.09	0.1711
Taurine and hypotaurine metabolism	1526.42	1488.52	1570.67	1236.41	1422.05	1609.39	1611.37	1569.33	1545.03	1558.3	1478.01	1661.61	1647.33	1470.58	1705.15	1479.64	1660.8	1622.97	1508.8	1587.15	0.07	0.1711
Bacterial chemotaxis	942.574	1076.03	1437.85	1320.14	734.819	1042.54	1479.1	1099.68	993.043	834.72	703.586	770.771	1017.53	1131.94	939.545	1121.14	796.566	1162.7	1125.09	942.055	-0.26	0.1711
alpha-Linolenic acid metabolism	9.6436	8.4495	11.7426	11.4552	9.0226	4.8826	8.4256	14.0424	9.7785	7.2004	9.964	8.143	5.8499	14.5126	6.8216	8.8954	8.447	6.5082	9.7158	8.4825	-0.2	0.1711
Clavulanic acid biosynthesis	6.4056	6.0751	5.8342	3.7487	11.1801	6.6698	4.8484	9.5438	6.4928	8.6856	8.887	6.3508	7.1444	11.9724	4.3661	6.5694	9.837	7.6494	6.7554	7.9402	0.23	0.1711
Steroid biosynthesis	0.8231	2.7955	0.3955	1.7698	0.7361	0.3241	6.7828	2.6346	1.7775	0.3228	0.9447	0.354	1.9782	1.5695	0.896	0.6304	0.4928	0.7002	2.0043	0.8765	-1.19	0.1711
Biosynthesis of type II polyketide backbone	0	0.2878	0.0945	0	0	0.5087	0.0404	0.2337	0.1473	0.3485	0.0967	0.0659	0.1443	0.496	0.0817	0.4582	0.263	0.1762	0.1458	0.2367	0.7	0.1995
Biosynthesis of cofactors	27554.4	28081.1	28382.6	26770.3	27485.8	29472.9	29744.9	29094.8	28424.5	26831.2	28544	28994.6	29786.7	28784.2	29313	28809.8	29382.9	29329.1	28334.6	28864	0.03	0.2004
Other glycan degradation	5484.83	5175.32	4995.97	4713.95	5629.82	6353.88	5493.5	5396.76	5243.19	5126.94	5819.86	5891.19	5816.64	5250.06	5866.67	5071.2	6021.97	5603.69	5387.47	5607.58	0.06	0.2004
Bacterial secretion system	5297.75	5173.9	5122.63	4646.49	5379.11	5588.65	5606.07	5592.77	5388.92	5315.41	5125.7	5817.2	5615.65	5458.51	5773.87	4984.4	5633.22	5509.26	5310.7	5470.36	0.04	0.2004
Fatty acid metabolism	3724.99	3662.29	3639.38	3284.6	3733.17	3884.68	3973.56	3971.04	3759.62	3459.6	3817.28	4084.15	3980.07	3929.71	4069.24	3632.31	3969.43	3782.93	3737.04	3858.3	0.05	0.2004
Nitrogen metabolism	3488.74	3549.68	3445.7	3207.86	3586.95	3660.59	3802.13	3628.54	3554.57	3465.7	3426.4	3735.02	3673.53	3491.55	3874.85	3771.66	3704.94	3713.56	3547.2	3650.8	0.04	0.2004
Vitamin B6 metabolism	1593.2	1589.84	1561.61	1399.52	1498.92	1701.45	1691.87	1650.75	1649.98	1531.79	1592.87	1675.03	1717.14	1639.82	1750.27	1621.04	1665.02	1679.14	1593.01	1652.46	0.05	0.2004
Lipoic acid metabolism	189.75	189.673	163.926	145.465	204.437	184.074	183.197	206.412	182.402	161.484	228.249	208.73	202.484	229.697	177.738	181.525	212.55	191.392	183.26	199.316	0.12	0.2004
Plant-pathogen interaction	0.0496	0.3887	0	0.1468	0.6411	0	0.2725	0.3682	0.3979	0.2091	0.1306	1.1126	0.0974	0	0	0	0.1775	0	0.2516	0.1919	-0.39	0.2247
Yersinia infection	0.2951	0.5513	0.0101	0	0	0	0.1519	0.1346	0.3125	0.2999	0.0634	0.0298	0.0937	1.39	5.2388	0.0119	0.0626	0.6004	0.1617	0.8656	2.42	0.2323
Aminoacyl-tRNA biosynthesis	18207	17821.3	17768.2	15197.8	18313.4	19396.6	19289.4	19036.8	18750.9	18231	17229.7	20436.7	20077.1	17845.8	20421.6	17193.7	19536.5	19404.4	18197.9	18930.7	0.06	0.2332
Phosphotransferase system (PTS)	1033.18	1149.75	1400.69	1167.58	761.172	1189.88	1382.05	1001.81	1086.22	1130.91	838.825	748.412	1014.98	968.218	822.236	1310.11	1120.68	1241.07	1130.26	1021.72	-0.15	0.2332
Phosphonate and phosphinate metabolism	118.508	117.337	105.148	123.188	124.573	147.576	108.374	137.521	115.77	117.406	138.286	109.772	125.398	135.85	128.771	140	123.913	120.982	121.999	126.709	0.05	0.2332
Chlorocyclohexane and chlorobenzene degradation	18.1065	24.3303	20.1528	17.2304	30.9105	19.4685	17.8271	23.9583	25.9277	18.6213	29.7844	24.1063	20.0364	25.5897	28.6595	21.5892	21.5909	27.3062	21.9902	24.1427	0.13	0.2332
Polycyclic aromatic hydrocarbon degradation	23.6166	26.423	25.8457	17.1034	25.2702	24.9562	20.2582	17.838	22.5649	12.5978	24.5804	20.4662	15.3942	14.7151	12.873	19.2869	26.1349	27.5215	22.6529	19.2856	-0.23	0.2332
Glycine, serine and threonine metabolism	8849.68	8806.38	8826.38	7893.03	8890.84	9614.13	9545.65	9271.98	9067.89	8526.66	8988	9560.61	9778.28	9033.77	9604.44	8783.12	9657.14	9410.18	8974	9260.24	0.05	0.2697
Butanoate metabolism	8058.86	7700.25	7580.04	6562.83	8746.26	8194.22	8308.01	8324.09	8247.13	7928.79	7779.46	9156.03	8817.85	7841.66	9010.65	7212.57	8453.49	8393.37	7969.08	8288.21	0.06	0.2697
One carbon pool by folate	5931.59	5997.43	6140.09	5620.75	5791.32	6484.79	6472.83	6271.74	6223.57	5994.9	6043.41	6441.63	6467.6	6071	6594.9	5976.78	6515.61	6408.52	6103.79	6279.37	0.04	0.2697
Protein export	5532.54	5421.9	5494.53	4938.26	5495.47	5878.41	5852.14	5895.75	5670.91	5536.94	5430.93	5913.51	5815.26	5729.79	5928.41	5301.31	5907.79	5773.77	5575.55	5704.19	0.03	0.2697
Arginine and proline metabolism	2509.77	2715.4	2823.6	2394.52	2450.13	2775.26	2819	2644.71	2643.37	2372.85	2557.32	2433.08	2617.31	2501.64	2665.36	2677.28	2552.2	2736.25	2641.75	2568.14	-0.04	0.2697
Valine, leucine and isoleucine degradation	2584.25	2346.26	2166.2	2028.54	2884.4	2507.3	2496.11	2653.21	2528.51	2193.47	2644.29	2881.43	2936.4	2611.63	2840.22	2095.09	2697.85	2493.12	2466.09	2599.28	0.08	0.2697
Folate biosynthesis	2424.2	2633.87	2720.64	2439.14	2273.11	2642.93	2759.44	2565.02	2523.68	2284.85	2624.55	2377.01	2493.63	2610.8	2455.8	2433.91	2460.23	2614.09	2553.56	2483.87	-0.04	0.2697
Ubiquinone and other terpenoid-quinone biosynthesis	1195.46	1072.97	1066.64	1036.9	1198.29	1170.72	1167.89	1237.26	1084.9	1032.69	1360.69	1210	1126.5	1285.58	1084.86	1196.39	1301.75	1133.83	1136.78	1192.48	0.07	0.2697
Biofilm formation - Pseudomonas aeruginosa	40.0492	38.2066	52.7909	64.3883	37.0146	42.2525	86.5154	49.7875	50.6538	41.4752	35.5229	29.3347	40.0749	54.8046	35.1612	56.549	46.9476	48.8634	51.2954	43.1926	-0.25	0.2697
Biosynthesis of various secondary metabolites - part 3	11.2977	10.7854	17.6867	7.5373	10.6366	8.1399	22.3535	16.6743	10.6376	10.441	17.5918	14.3051	21.1987	14.1574	16.2518	13.268	15.3525	16.4788	12.861	15.4495	0.26	0.2697
Biosynthesis of siderophore group nonribosomal peptides	11.5462	12.215	11.5633	9.9202	12.5236	13.2251	11.7414	14.9702	16.3942	10.456	10.2455	10.7245	10.8635	13.095	10.1748	16.63	12.2691	11.7245	12.6777	11.7981	-0.1	0.2697
Biosynthesis of unsaturated fatty acids	12.3963	11.3533	13.1728	4.4057	4.9566	11.0002	15.775	14.1296	13.1893	12.5072	9.5551	8.8977	10.1362	13.5526	9.3323	8.6611	9.5805	11.5717	11.1532	10.4216	-0.1	0.2697
Phenazine biosynthesis	5.7336	6.8422	4.2337	4.8678	9.1401	7.9049	5.3703	10.3427	8.7277	5.1701	7.2701	4.9992	5.3921	5.2391	8.4523	4.5517	5.6037	6.6082	7.0181	5.9207	-0.25	0.2697
Drug metabolism - other enzymes	0.2105	0.4123	0	0.2077	0.3627	0.4048	0.0771	0.2976	0.0703	0.2958	0.2771	0.3777	0.2756	0.4458	0.3902	0.2387	0.586	0	0.227	0.3208	0.5	0.2891
Carbon metabolism	33274.5	33283.7	33848.4	29302.1	33766.6	35722.9	36050.3	34967.1	34502.3	33792.6	32182.6	36734.4	36739.4	32862.6	37041.3	32454.3	36437.2	36196.2	33857.5	34937.8	0.05	0.3099
Purine metabolism	17860.1	17901	18438.4	16229.8	18024.3	19303.1	19269.3	18752.4	18643.5	18037.2	17465.5	19083.2	19353.4	18210.2	19563.6	18286.5	19080.7	19267.2	18269.1	18705.3	0.03	0.3099
Pyrimidine metabolism	14319.6	13442.3	13783.3	12864.7	13819.2	14433.6	14488.8	14551.9	14019.1	13793.8	13540.5	14205.7	14594.2	13879.6	14601.6	14078	14568	14390.4	13969.2	14183.5	0.02	0.3099
Citrate cycle (TCA cycle)	8546.07	8106.29	7795.15	6875.74	9242.76	8594.23	8684.21	8913.21	8568.77	8301.06	8246.09	9756.02	9475.75	8425.67	9665.86	7373.75	8966.64	8739.88	8369.6	8772.3	0.07	0.3099
RNA degradation	7383.07	7262.67	7264.05	6415.43	7528.25	7936.93	8117.59	7851.63	7629.4	7399.18	7079.64	8315.26	8138.82	7444.85	8335.92	7098.62	8069.95	7854.65	7487.67	7748.54	0.05	0.3099
Pantothenate and CoA biosynthesis	3398.31	3371.98	3460.36	3265.03	3378.98	3691.39	3651.89	3635.56	3565.77	3143.66	3564.93	3494.18	3591.45	3573.77	3682.46	3703.37	3475.99	3657.4	3491.03	3543.03	0.02	0.3099
Tryptophan metabolism	1026.56	1019.45	946.491	816.616	1165.71	1030.86	1045.6	1067.87	1010.06	969.604	1058.17	1157.43	1126.55	1077.92	1064.38	846.39	1125.4	1017.01	1014.36	1049.21	0.05	0.3099
Biosynthesis of various secondary metabolites - part 2	45.7145	49.8094	49.6243	68.0706	62.2914	48.491	54.6777	53.1207	51.0959	32.2906	38.2624	44.6601	51.657	52.5178	50.6168	59.652	46.7514	56.1268	53.6551	48.0594	-0.16	0.3099
Biosynthesis of type II polyketide products	36.323	41.5311	62.9978	33.3551	22.856	46.1345	56.5087	36.2658	41.1959	43.4999	28.3981	39.8651	32.3224	30.7298	35.5871	36.957	37.5392	44.8762	41.9075	36.6416	-0.19	0.3099
Arachidonic acid metabolism	22.6366	26.3219	16.0144	20.5918	29.2648	18.0237	28.9971	20.9546	21.5915	19.3984	23.9165	21.5601	21.2146	19.3678	19.5665	20.2884	19.6107	21.8324	22.7107	20.7506	-0.13	0.3099
Microbial metabolism in diverse environments	50764.1	51268.4	52061.5	45261.3	51588.7	54656.5	54861.1	53242.1	52954.5	51528	49235	55191.5	55113.7	50370.2	56071.1	50669.4	55200.4	55205.1	51850.9	53176.1	0.04	0.3538
Ribosome	21948.6	21047	21058	18745.5	22258.4	21926.7	22702.2	22506.1	22372	21696.8	20136.9	24456	22402.3	21682.5	24581.6	21074	23213.1	22451.9	21618.3	22410.6	0.05	0.3538
Glycolysis / Gluconeogenesis	17028.5	16674.2	16844.9	14190.4	17398.4	17929.1	18149.7	17716.6	17555.8	17351.5	16224.9	19072.8	18740.8	16632.2	19202	16178.3	18477.5	18138.2	17054.2	17779.8	0.06	0.3538
Pyruvate metabolism	15018.8	14745.3	14830	12500.3	15557.8	15646.8	15847	15475.5	15449.2	14942.3	14272.7	16866.5	16520.9	14453.7	16920.8	14149.7	15990.8	16000.6	15007.8	15568.7	0.05	0.3538
Glyoxylate and dicarboxylate metabolism	7878.62	7702.58	7739.83	6755.39	8107.54	8324.97	8199.69	8141.51	7860.96	7341.24	7846.47	8331.29	8596.27	7822.93	8546.31	7285.4	8230.66	8251.81	7856.79	8028.04	0.03	0.3538
Glycerolipid metabolism	3485.54	3775.61	3994.67	3385.91	3447.4	3928.05	3824.79	3718.92	3731.68	3579.31	3582.89	3362.42	3588.23	3586.34	3527.28	3751.2	3655.71	3897.93	3699.17	3614.59	-0.03	0.3538
Streptomycin biosynthesis	3475.17	3541.73	3753.73	3347.98	3513.26	3758.97	3693.49	3639.1	3498.55	3425.47	3437.81	3479.42	3506.16	3506.75	3553.07	3591.03	3531.91	3693.07	3580.22	3524.97	-0.02	0.3538
Histidine metabolism	2789.22	2926.56	3077	2728.97	2852.99	3188.19	3000.22	3036.75	2880.91	2545.36	2801.13	2854.83	2865.77	2788.43	3022.68	2987	2944.56	2982.44	2942.31	2865.8	-0.04	0.3538
Sulfur metabolism	1953.13	2090.28	2020.14	1880.65	2064.96	2192.76	2137.3	2113.19	2098.43	2094.05	2046.12	2112.34	2077.05	2063.86	2181.55	2157.41	2159.64	2109.97	2061.2	2111.33	0.03	0.3538
D-Alanine metabolism	874.628	888.087	912.241	753.003	839.328	969.162	903.152	977.66	918.18	845.245	923.796	932.129	922.214	937.706	915.163	890.669	928.798	898.144	892.827	910.429	0.03	0.3538
Photosynthesis	10.3231	14.8131	10.9133	7.703	4.7602	15.1239	9.6466	13.8193	10.8033	13.4978	14.6488	6.8344	8.9955	15.3782	9.1338	18.3939	22.7374	11.6181	10.8784	13.4709	0.31	0.3538
Biosynthesis of secondary metabolites	83950.6	84430.7	87098.3	76082.4	83781.9	90778.2	90085.8	89045.2	86987.4	83890	83818	89340.4	90097.4	85953	91594.3	85680.7	89829.2	89975.6	85804.5	87797.6	0.03	0.4015
Biosynthesis of amino acids	34050.2	34996	36144.6	32120	33855.2	37244.2	37234	36115.3	35835	34032.7	33607	35913.8	36366	34458.2	37549.2	36820.6	36480.2	37280.3	35288.3	35834.2	0.02	0.4015
Mismatch repair	9391.09	9549.54	9626.84	9380.95	9216.53	10388.1	10189	9877.32	9866.61	9595.32	9517.04	9802.11	9984.78	9937.13	10034.3	9680.92	10011.8	9824.38	9720.67	9820.86	0.01	0.4015
Valine, leucine and isoleucine biosynthesis	2785.07	2875.24	3049.18	2857.9	2746.28	3069.57	3140.58	2896.4	2932.15	2581.21	2672.45	2835.13	2850.14	2659.45	3098.78	3243.2	2791.73	3130.73	2928.04	2873.65	-0.03	0.4015
Monobactam biosynthesis	2182.68	2241.35	2355.17	2034.32	2089.63	2465.78	2482.28	2382.05	2335.67	2233.48	2234.34	2377.96	2446.68	2313.93	2413.03	2365.23	2405.42	2416.17	2285.44	2356.25	0.04	0.4015
Benzoate degradation	1099.33	1125.72	1188.34	982.226	1181.78	1156.48	1245.28	1124.82	1177.83	1111.83	1092.41	1203.64	1222.14	1070.56	1253.33	1150.64	1213.46	1261.93	1142.42	1175.55	0.04	0.4015
Chloroalkane and chloroalkene degradation	805.608	812.857	785.957	673.774	843.629	822.813	811.299	836.819	889.096	787.507	821.408	867.001	864.718	813.501	884.303	820.38	831.545	810.014	809.095	833.375	0.04	0.4015
Carbapenem biosynthesis	497.641	538.589	613.881	510.577	447.255	559.938	581.815	534.267	562.325	490.702	487.463	482.549	543.049	494.942	528.219	615.759	501.891	600.616	538.476	527.243	-0.03	0.4015
Biofilm formation - Escherichia coli	5.0997	5.5707	9.0733	9.9681	6.2012	9.0625	8.733	11.9218	20.8121	1.7759	7.1972	2.9979	7.5331	6.6511	7.7331	14.8601	16.4049	6.5073	9.6047	7.9623	-0.27	0.4015
Ethylbenzene degradation	4.0283	6.159	5.7117	6.0406	3.7968	4.4333	3.5175	1.3437	2.6543	4.074	3.5058	3.2735	3.6588	2.2126	4.1237	4.1351	3.0094	5.1895	4.1872	3.6869	-0.18	0.4015
Sesquiterpenoid and triterpenoid biosynthesis	2.348	2.6419	0.2547	1.5819	1.3295	0.9495	6.3684	2.9829	2.3839	1.3503	1.166	2.5032	2.3063	2.4134	1.548	0.6739	1.3175	2.0084	2.3156	1.6986	-0.45	0.4015
Fructose and mannose metabolism	6556.97	6633.37	6586.35	5845.04	6893.89	6888.31	6860.35	6808.51	6611.49	6530.22	6430.97	7156.57	6979.13	6709.62	7220.06	6399.61	7138.71	6747.32	6631.59	6812.47	0.04	0.4529
Arginine biosynthesis	6039.35	6035.63	6144.97	5410.78	6062.78	6311.59	6414.36	6218.99	6131.82	5841.11	5766.84	6319.44	6319.98	5974.32	6642.73	6216.84	6178.38	6530.97	6085.59	6198.96	0.03	0.4529
Nicotinate and nicotinamide metabolism	4339.62	4341.46	4672.67	4000	4273.49	4917.61	4797.4	4655.18	4560.28	4332.62	4612.44	4416.34	4786.09	4664.39	4732.13	4582.95	4665.54	4735.6	4506.41	4614.23	0.03	0.4529
Fatty acid degradation	2234.87	2172.37	2114.11	1849.76	2284.58	2251.99	2329.05	2334.03	2335.73	2173.53	2213.83	2427.36	2333.88	2223.64	2485.8	2157.78	2396.2	2242.08	2211.83	2294.9	0.05	0.4529
Sulfur relay system	1712.88	1894.38	2163.12	1726.06	1454.1	2033.95	2099.52	1752.77	1794.61	1717.09	1646.07	1609.3	1806.38	1649.43	1797.4	1960.95	1786.25	2077.5	1847.93	1783.37	-0.05	0.4529
Flagellar assembly	1551.31	1738.4	1994.17	1861.88	1310.87	1642.91	2214.82	1800.5	1700.86	1488.1	1401.17	1534.08	1722.4	1984.05	1715.55	1903.11	1529.02	1818.62	1757.3	1677.34	-0.07	0.4529
Glutathione metabolism	961.572	937.272	936.175	839.244	970.229	1012.93	1065.79	1017.51	976.579	907.459	990.893	1071.64	1085.1	1001.59	1011.56	904.172	1042.76	954.843	968.589	996.669	0.04	0.4529
Carotenoid biosynthesis	57.7825	57.2833	57.0259	36.5321	40.3682	57.4503	54.3154	53.4758	52.9868	47.119	48.1873	51.1941	49.5835	61.4386	49.0587	47.099	49.4917	67.3094	51.9134	52.2757	0.01	0.4529
Thiamine metabolism	3755.87	3789.15	3932.24	3463.87	3504.04	4115.43	4133.5	4009.55	3854.67	3642.75	3834.88	3898.71	3963.15	3766.55	4168.21	3907.23	4044.1	4024.98	3839.81	3916.73	0.03	0.5078
Phenylalanine metabolism	1980.04	2093.34	2173.05	1848.87	1901.04	2265.33	2163.79	2059.33	2081.49	1908.2	1856.38	2041.71	2044.47	1904.97	2159.46	2042.43	2082.61	2236.47	2062.92	2030.74	-0.02	0.5078
C5-Branched dibasic acid metabolism	1266.12	1309.61	1360.1	1342.57	1245.02	1426.7	1418.15	1352.64	1297.11	1116.64	1238.41	1256.76	1320.38	1251.16	1427.44	1501.16	1294.86	1411.99	1335.34	1313.2	-0.02	0.5078
Riboflavin metabolism	1305.59	1356.5	1378.2	1304.17	1262.83	1400.2	1403.24	1351.57	1308.19	1099.95	1406.42	1218.32	1354.29	1401.46	1288.29	1340.93	1289.04	1352.78	1341.16	1305.72	-0.04	0.5078
Legionellosis	814.36	790.784	800.13	665.524	832.224	863.857	872.126	866.679	861.606	774.493	754.661	944.755	916.883	798.498	948.814	802.648	855.489	883.835	818.588	853.341	0.06	0.5078
Naphthalene degradation	457.472	435.808	392.813	372.417	476.749	419.253	427.446	448.865	513.354	444.062	421.979	510.79	459.988	426.068	506.646	446.759	451.155	420.426	438.242	454.208	0.05	0.5078
Neomycin, kanamycin and gentamicin biosynthesis	78.6024	83.6627	67.8451	64.0708	81.3207	86.8609	76.8739	90.5874	82.9116	83.9189	86.4221	100.574	71.5912	92.7131	71.7324	65.7178	94.5849	75.2268	79.1928	82.4979	0.06	0.5078
Bacterial invasion of epithelial cells	55.5224	48.6505	48.227	41.9732	43.1656	60.9386	58.3863	45.9829	55.6808	50.0363	44.385	89.5419	58.7503	47.0563	76.6944	42.6928	62.1151	45.7664	50.9475	57.4487	0.17	0.5078
Fluorobenzoate degradation	1.8932	2.8725	1.201	1.1394	1.9766	1.9736	1.3464	1.8332	4.509	1.3756	3.0945	1.6036	1.4367	2.6466	3.4292	0.9753	2.3045	4.6056	2.0828	2.3857	0.2	0.5078
Cutin, suberine and wax biosynthesis	0.8442	0.1503	0.4936	0.6245	0.7933	0.2656	0.6322	0.4882	0.1154	0.1617	0.5303	0.6195	0.3391	0.5485	0.3841	0.2175	0.4577	0.5153	0.4897	0.4193	-0.22	0.5078
NA	702020	699811	689924	722529	704917	678750	678535	687279	692389	701439	707518	687076	684300	698049	680043	696247	681953	680699	695128	690814	-0.01	0.566
Amino sugar and nucleotide sugar metabolism	13426.7	13615.9	14201	12679.4	13393.3	14580.8	14432.9	13829.2	13664.9	13134.2	13255.9	13821.9	14156	13359.3	14166.4	13363.3	14096.4	14316.9	13758.2	13741.1	0	0.566
beta-Lactam resistance	5020.4	5093.63	5328.39	5296.92	5059.06	5677.59	5369.67	5379.24	5105.02	5348	5111.25	5247.94	5255.63	5175.91	5378.64	5027.68	5677.97	5644.34	5258.88	5318.6	0.02	0.566
Phenylalanine, tyrosine and tryptophan biosynthesis	4123.41	4344.44	4391.02	4110.16	4079.39	4557	4455.16	4519.74	4411.55	4080.51	4363.42	4179.41	4305.09	4476.75	4472.89	4576.64	4489.53	4449.07	4332.43	4377.03	0.01	0.566
Terpenoid backbone biosynthesis	3683.44	3707.39	3864.33	3344.37	3584.77	4074.37	3916.96	4019.82	3826.67	3590.52	3841.14	3801.55	3883.31	3922.42	3866.71	3771.85	3944.55	3901.77	3780.24	3835.98	0.02	0.566
Base excision repair	3562.84	3709.48	3791.73	3872.07	3435.76	3960.37	3987.61	3869.37	3811.43	3578.39	3688.16	3640.45	3855.98	3933.65	3828.29	3786.3	3828.5	3733.33	3777.85	3763.67	-0.01	0.566
Sphingolipid metabolism	3593.81	3543.79	3539.73	3342.73	3905.6	4061.12	3618.16	3633.36	3553.73	3623.87	3586.37	3748.69	3741.11	3418.9	3638.41	3496.98	3845.66	3770.36	3643.56	3652.26	0	0.566
Xylene degradation	17.8969	15.4622	20.4904	25.6327	22.1315	19.015	19.8703	19.7971	17.6644	18.0265	25.1906	20.3044	14.9481	24.7455	15.4375	19.2051	19.2146	17.4302	19.7734	19.3892	-0.03	0.566
Metabolic pathways	176919	178443	183526	162774	174914	190707	189987	185596	182034	175755	175778	185279	187912	179085	189283	180315	188523	189048	180544	183442	0.02	0.6272
Starch and sucrose metabolism	13114.6	13273.4	14207.5	12217	12585.8	14769.5	14353.4	14062.7	13597.2	14029.6	13075.8	13668.8	14153.2	13591.7	14142.5	13486.5	14121.1	14471.5	13575.7	13860.1	0.03	0.6272
Galactose metabolism	9024.44	8960.23	9278.47	8641.13	9063.54	10119.7	9493.39	9475.42	9125.4	9249.27	8889.78	9349.5	9411.87	9001.64	9370.71	9084.53	9668.61	9564.47	9242.41	9287.82	0.01	0.6272
Vancomycin resistance	2514.21	2639.64	2788.38	2357.25	2404.59	2854.89	2738.09	2781.16	2692.77	2537.55	2627.26	2534.28	2610.41	2682.16	2587.27	2686.53	2768.58	2742.97	2641.22	2641.89	0	0.6272
Geraniol degradation	10.3447	10.0299	6.9523	7.2711	11.8126	9.4515	8.7266	9.1972	9.7913	7.4742	9.0709	12.3672	11.0824	8.0405	9.6698	5.1116	9.1403	9.1323	9.2864	9.0099	-0.04	0.6272
Toluene degradation	1.7413	2.909	0.6868	1.8989	1.4374	1.7738	1.8725	2.7676	3.9305	1.7163	3.7209	2.426	1.2861	2.6655	3.2049	0.7107	2.3217	3.7137	2.1131	2.4184	0.19	0.6272
Prodigiosin biosynthesis	0.5253	0.339	0.6058	1.2675	1.6615	0.3663	1.6063	0.8575	0.9976	0.482	0.5449	2.1541	1.1434	1.0183	0.5623	0.7443	0.675	2.3785	0.9141	1.0781	0.24	0.6272
ABC transporters	17326	18193.2	20703.6	18036.6	16797.6	19872.2	20032.3	18078.2	18275.6	18445.2	16270.1	16799.5	18400.5	17113.6	17921.6	19630.1	18916.7	20307.3	18590.6	18200.5	-0.03	0.6911
Oxidative phosphorylation	6822.18	6610.18	7077.04	6169.12	6568.76	7437.5	7371.89	7043.08	6791.99	6612.22	6538.38	6985.7	7396.72	6872.78	7188.6	6582.33	7119.9	7354.03	6876.86	6961.19	0.02	0.6911
Cyanoamino acid metabolism	3189.64	3246.7	3399.01	2903.6	3283.78	3524.19	3351.11	3386.88	3282.08	3495.97	3194.74	3340.32	3359.8	3258.11	3344.26	3182.46	3544.98	3373.52	3285.22	3343.8	0.03	0.6911
Lysine degradation	898.207	844.103	756.346	726.094	1004.36	871.13	895.736	914.323	874.712	748.365	898.639	948.659	993.999	841.166	972.337	736.862	933.336	842.713	865.002	879.564	0.02	0.6911
Synthesis and degradation of ketone bodies	59.7557	67.2153	60.4372	61.1583	65.7302	69.685	79.2027	65.1976	73.8078	43.9706	59.9866	62.4677	74.8423	57.4712	70.6003	62.6452	69.4212	77.4557	66.91	64.3179	-0.06	0.6911
Quorum sensing	12262.6	12612.5	13298.2	11413.9	12336.2	13309.6	13577.2	13085.6	12915.9	12771.4	11971.2	12846.7	12950.2	12342.3	13190.6	12638.5	13386.8	13775	12756.9	12874.7	0.01	0.7573
Pentose phosphate pathway	8212.96	8449.99	9109.83	7557.93	8034.43	9125.35	9217.26	8566.2	8582.33	8499.45	7848.01	8718.32	8950.45	8060.08	8983.73	8458.29	8979.51	9239.46	8539.59	8637.48	0.02	0.7573
Peptidoglycan biosynthesis	7487.73	7875.01	8279.4	7259.81	7136.24	8456.51	8249.86	8315.54	8107.05	7618.98	7857.67	7607.65	7839.76	7999.01	7897.43	7885.4	8383.44	8150.01	7907.46	7915.48	0	0.7573
Propanoate metabolism	6046.76	5952.69	5985.6	5119.86	6347.62	6380.6	6405.34	6180.64	6179.54	5681.21	5679.83	6531.78	6626.22	5708.29	6676.52	5508.61	6308.75	6363.91	6066.52	6120.57	0.01	0.7573
Glycerophospholipid metabolism	4340.91	4580.27	4954.29	4062.96	4017.22	4856.35	4690.55	4759.93	4610.85	4619.13	4564.99	4276.25	4314.7	4891.16	4407.49	4818.58	4824.03	4843.14	4541.48	4617.72	0.02	0.7573
Biotin metabolism	1691.76	1791.37	1848.89	1685.88	1646.58	1875.02	1878.66	1834.58	1760.23	1556.96	1813.73	1796.04	1835.31	1870.26	1847.39	1806.93	1814.46	1799.4	1779.22	1793.39	0.01	0.7573
Carbon fixation pathways in prokaryotes	1333.97	1569.45	1660.71	1372.04	1238.94	1625.3	1635.16	1454	1516.25	1647.84	1209.04	1402.17	1528.58	1330.59	1407.8	1591.92	1713.28	1688.52	1489.54	1502.19	0.01	0.7573
Tyrosine metabolism	1465.33	1479.71	1476.15	1323.65	1452.07	1557.86	1518.46	1511.24	1551.38	1391.43	1439.92	1517.06	1527.16	1419.39	1601.42	1525.87	1488.97	1524.73	1481.76	1492.88	0.01	0.7573
Nonribosomal peptide structures	123.573	128.651	132.747	114.793	115.019	145.205	170.113	137.255	155.869	151.563	124.211	102.548	134.975	109.978	160.83	151.578	141.683	163.26	135.914	137.847	0.02	0.7573
Type I polyketide structures	16.9184	19.3944	11.2427	7.4765	10.8722	10.9851	17.7812	17.8693	17.767	15.8123	15.0231	17.6532	15.1304	16.5065	21.5746	9.6084	20.4546	16.3292	14.4785	16.4547	0.18	0.7573
Dioxin degradation	6.0458	6.2264	5.2476	3.4638	3.421	3.585	8.5556	4.545	3.573	4.9936	3.7432	5.1598	4.6426	6.1802	5.1891	4.5271	2.9637	3.5673	4.9626	4.5518	-0.12	0.7573
Non-homologous end-joining	1.9246	0.8672	2.8408	0.2933	0.3071	0.817	2.5794	0.7603	1.6359	1.0394	0.613	2.1519	2.3758	0.6378	1.2581	1.0234	0.6483	0.4668	1.3362	1.1349	-0.24	0.7573
Homologous recombination	10334.1	10614.9	10786.7	12125.4	10221.3	11365.5	11215.6	10955.5	10897.2	10541.4	10501.8	10848	11002	10873.4	11180.4	10869.6	11082.3	10862.8	10946.2	10862.4	-0.01	0.8253
DNA replication	8103.84	8534.84	8569.38	10066.7	8714.67	8574.49	8694.27	8453.76	8782.45	8837.47	8315.25	8651.82	9101.64	8580.61	8509.14	8405.26	8743.23	8380.93	8721.59	8613.93	-0.02	0.8253
Pentose and glucuronate interconversions	3924.66	4115.91	4234.46	4108.45	4158.55	4353.98	4053.5	4224.8	4055.99	4167.68	3803.01	4086.21	4170.84	3971.2	4061.18	4254.07	4257.24	4288.16	4136.7	4117.73	-0.01	0.8253
Selenocompound metabolism	3426.7	3585.64	3841.3	3059.33	3239.79	3818.55	3909.51	3520.26	3615.1	3477.7	3296	3450.9	3562.12	3339.86	3660.41	3636.58	3691.36	3787.35	3557.35	3544.7	-0.01	0.8253
Cationic antimicrobial peptide (CAMP) resistance	2979.22	2387.54	2414.61	2106.1	2509.83	2824.36	2451.81	2795.43	2406.59	2498.83	2620.52	2410.17	2400.84	2627.7	2391.06	2430.04	2521.52	2446.08	2541.72	2482.97	-0.03	0.8253
Novobiocin biosynthesis	994.273	1053.01	1112.05	954.953	932.291	1138.41	1085.08	1085.19	1039.85	1004.07	1001.45	973.819	1014.62	1019.89	1050.22	1134.74	1053.72	1089.03	1043.9	1037.95	-0.01	0.8253
Biosynthesis of enediyne antibiotics	17.7146	20.6013	33.4685	27.134	12.3438	20.4545	23.3689	20.7514	25.235	18.1059	14.1837	15.7741	25.111	28.8366	18.8282	37.0657	23.1045	37.0198	22.3413	24.2255	0.12	0.8253
Two-component system	11929.8	12485.1	13679.9	12401.4	11448.5	13362.4	13767	12972.7	12373.5	11937.5	12158.5	11775.9	12551.1	12963.9	12679.1	13620.7	12818.9	13506.6	12713.4	12668	-0.01	0.8946
Methane metabolism	9753.97	10235.5	10431.4	9061.43	9597.36	10832.6	10974.2	10373.4	10430.2	10000.1	9241.27	10368.4	10564.2	9518.59	10587.9	10001.3	10642.8	11010.3	10187.8	10215	0	0.8946
O-Antigen nucleotide sugar biosynthesis	5219.83	5180.13	5349.59	4959.65	5361.97	5336.96	5419.04	5401.34	5212.78	4866.73	5157.25	5378.96	5480.65	5379.97	5488.33	5096.06	5108.28	5247.97	5271.26	5244.91	-0.01	0.8946
D-Glutamine and D-glutamate metabolism	1258.42	1332.09	1424.79	1180.95	1187.18	1434.36	1415.95	1413.13	1391.66	1289.99	1340.83	1288.4	1344.9	1353.8	1356.62	1345.27	1440.89	1366.88	1337.61	1347.51	0.01	0.8946
Inositol phosphate metabolism	1344.35	1292.4	1222.19	1191.33	1542.77	1366.09	1223.68	1383.01	1351.79	1304.21	1295.31	1424.78	1238.28	1314.11	1369.79	1208.98	1413.87	1260.47	1324.18	1314.42	-0.01	0.8946
Ascorbate and aldarate metabolism	1000.5	1037.41	1066.8	939.264	1059.04	1064.4	996.884	1043.55	1019.56	1010.97	1007.27	976.92	1074.86	1034.76	1003.22	1024.08	1038.53	1059.15	1025.27	1025.53	0	0.8946
Degradation of aromatic compounds	725.252	754.516	743.058	693.222	765.621	727.236	768.111	738.689	816.642	724.528	736.313	773.779	722.57	701.168	770.078	797.543	757.114	754.948	748.039	748.671	0	0.8946
Nitrotoluene degradation	366.061	424.708	485.316	384.189	288.113	484.164	556.989	402.332	421.835	426.234	344.306	361.896	437.937	345.226	412.644	456.424	442.708	493.361	423.745	413.415	-0.04	0.8946
Biosynthesis of ansamycins	74.9548	72.5644	67.9867	53.3892	92.0977	74.1334	61.8905	82.2828	73.8527	66.7591	61.3091	83.0935	70.2489	71.7865	92.5936	67.4845	83.69	69.2834	72.5725	74.0276	0.03	0.8946
Linoleic acid metabolism	0.9424	0.5255	0.4737	0.2649	0.846	1.3142	1.4953	0.7211	1.7274	0.1919	0.7348	1.399	0.9226	1.8911	0.7815	0.3792	1.3038	0.9745	0.9234	0.9532	0.05	0.8946
2-Oxocarboxylic acid metabolism	6659.43	6743.52	7143.85	6443.34	6529.53	7321.52	7303.7	7038.7	6974.72	6393.1	6377.03	6841.73	7010.73	6566.07	7380.36	7299.19	6794.96	7423.7	6906.48	6898.54	0	0.9648
Nucleotide excision repair	5967.72	6050.62	6037.32	5744.8	5920.47	6580.09	6472.22	6353.32	6302.01	5805.62	5896.73	6308.99	6365.09	6240.89	6456.34	5820.19	6376.74	6182.97	6158.73	6161.51	0	0.9648
Lysine biosynthesis	5704.91	5939.1	6104.86	5466.45	5596.07	6344.27	6336.64	6191.44	6054.66	5687.45	5817.92	5929.38	6106.17	5911.03	6090.46	6115.48	6112.8	6201.36	5970.93	5996.89	0.01	0.9648
NOD-like receptor signaling pathway	1.6333	0.4909	0.6008	0.9565	0.0625	1.6076	12.1193	0.9347	1.4536	0	1.261	1.8743	3.9448	3.117	0.9524	0.8426	0.4766	0.9111	2.2066	1.4866	-0.57	0.9648
Furfural degradation	2.5453	9.723	3.754	6.7774	8.757	4.3874	3.8286	3.9832	3.205	2.2402	3.3217	2.1839	2.7835	4.7844	1.4038	4.2028	3.5196	2.6538	5.2179	3.0104	-0.79	0.038
Staphylococcus aureus infection	3.2902	4.1861	1.9507	1.2317	3.1952	2.0185	0.9129	3.1956	3.7114	2.196	1.5038	1.063	1.2953	1.8796	1.7388	1.3288	1.7242	1.0912	2.6325	1.5356	-0.78	0.0469

## Sheet: Table S8
Supplementary Table 8. Correlations between significant different species and fecal and plasma bile aicds
	Feces						Plasma
RHO	12-KLCA	3-DHCA	ApoCA	IsoLCA	LCA		B-12-KLCA	B-3-DHCA	B-GCDCA	B-GLCA	B-TLCA
s__Alistipes_sp._58_9_plus	0.116615	0.432405	-0.0650155	0.0712074	0.0753354		-0.0753354	-0.0939112	-0.139319	-0.0319917	0.0939112
s__Anaerotruncus_sp._CAG:390	0.529412	0.44066	0.358101	0.24871	0.362229		0.320949	0.104231	-0.422085	-0.128999	-0.281734
s__Bacteroidales_unclassified	-0.195046	-0.424149	-0.151703	0.0134159	-0.0959752		-0.0257998	-0.0877193	0.0835913	0.30031	0.304438
s__Bacteroides_sp._OF04-15BH	-0.104231	-0.147575	-0.128999	-0.44066	-0.358101		-0.124871	-0.275542	0.446852	0.739938	0.486068
s__Bifidobacterium_pseudolongum	-0.176471	-0.386997	-0.122807	-0.00515996	-0.192982		-0.192982	-0.128999	0.28999	-0.0402477	0.108359
s__Candidatus_Altiarchaeales_archaeon_WOR_SM1_86-2	0.00103199	0.209494	-0.0712074	0.211558	0.22807		-0.0361197	0.339525	-0.104231	-0.671827	-0.201238
s__Candidatus_Bathyarchaeota_archaeon	0.120743	0.366357	-0.0505676	0.159959	0.254902		0.00309598	0.162023	-0.215686	-0.368421	-0.306502
s__Candidatus_Bathyarchaeota_archaeon_B26-2	0.535604	0.545924	0.382869	0.323013	0.312693		0.287926	0.386997	-0.335397	-0.455108	-0.50258
s__Candidatus_Lokiarchaeota_archaeon	0.242518	0.281734	0.126935	0.205366	0.199174		0.112487	0.337461	-0.0464396	-0.391125	-0.422085
s__Candidatus_Methanomassiliicoccus_intestinalis	0.219814	0.467492	0.0588235	0.308566	0.294118		-0.00515996	0.149639	-0.277606	-0.490196	-0.21775
s__Candidatus_Methanomethylophilus_alvus	0.407637	0.384933	0.296182	0.420021	0.428277		0.298246	0.469556	-0.343653	-0.603715	-0.484004
s__Candidatus_Thorarchaeota_archaeon	0.401445	0.405573	0.271414	0.407637	0.50258		0.318885	0.343653	-0.399381	-0.314757	-0.273478
s__Clostridiales_bacterium_Marseille-P2846	-0.405573	-0.265222	-0.287926	-0.325077	-0.55418		-0.211558	-0.273478	0.366357	0.407637	0.325077
s__Cuneatibacter_caecimuris	-0.0650155	-0.335397	-0.0980392	0.0773994	-0.172343		-0.343653	-0.281734	0.595459	0.143447	0.327141
s__Euryarchaeota_archaeon	0.265222	0.572755	0.190918	0.0794634	0.190918		0.170279	0.399381	-0.180599	-0.397317	-0.535604
s__Evtepia_gabavorous	-0.159959	-0.292054	0.0175439	-0.201238	-0.242518		0.0113519	-0.221878	0.145511	0.48194	0.219814
s__Faecalibacterium_sp._CAG:74	-0.325077	-0.624355	-0.254902	-0.147575	-0.312693		-0.159959	-0.333333	0.306502	0.444788	0.393189
s__Faecalibacterium_sp._CAG:74_58_120	-0.329205	-0.614035	-0.254902	-0.164087	-0.345717		-0.155831	-0.292054	0.287926	0.413829	0.376677
s__Firmicutes_bacterium_CAG:114	-0.137255	-0.273478	0.0443756	-0.176471	-0.192982		0.0319917	-0.21775	0.106295	0.486068	0.211558
s__Firmicutes_bacterium_CAG:137	0.426213	0.525284	0.45098	0.364293	0.405573		0.486068	0.457172	-0.399381	-0.424149	-0.490196
s__Lachnospiraceae_bacterium	-0.219814	-0.26935	-0.0794634	-0.236326	-0.195046		-0.0835913	-0.0712074	0.333333	0.337461	0.166151
s__Lachnospiraceae_bacterium_A4	-0.337461	-0.22807	-0.176471	-0.0980392	-0.0629515		-0.172343	-0.254902	0.296182	0.339525	0.287926
s__Lachnospiraceae_bacterium_MD335	-0.337461	-0.312693	-0.209494	-0.141383	-0.110423		-0.24871	-0.362229	0.327141	0.413829	0.347781
s__Lachnospiraceae_unclassified	-0.31063	-0.337461	-0.186791	-0.296182	-0.395253		-0.106295	0.0835913	0.246646	0.0526316	-0.00309598
s__Methanobrevibacter_woesei	0.155831	0.131063	0.0319917	0.0794634	0.159959		0.0423117	0.0980392	-0.153767	-0.296182	-0.327141
s__Methanococcus_maripaludis	0.137255	0.477812	-0.00515996	0.221878	0.287926		0.00309598	0.137255	-0.221878	-0.426213	-0.211558
s__Methanocorpusculum_bavaricum	0.263158	0.566563	0.209494	0.323013	0.378741		0.157895	0.318885	-0.199174	-0.477812	-0.444788
s__Methanoculleus_sp._CAG:1088	0.285862	0.122807	0.178535	0.407637	0.318885		0.250774	0.372549	-0.27967	-0.626419	-0.453044
s__Methanofollis_liminatans	0.21775	0.292054	0.0299278	0.0815273	0.143447		-0.0340557	0.0815273	-0.256966	-0.335397	-0.27967
s__Methanomassiliicoccales_archaeon_Mx-02	0.50258	0.484004	0.386997	0.504644	0.525284		0.428277	0.465428	-0.49226	-0.4613	-0.488132
s__Methanomassiliicoccales_archaeon_Mx-06	0.436533	0.448916	0.287926	0.386997	0.436533		0.114551	0.0526316	-0.164087	-0.265222	-0.246646
s__Methanomassiliicoccales_archaeon_RumEn_M2	0.403509	0.568627	0.263158	0.356037	0.335397		0.232198	0.234262	-0.277606	-0.306502	-0.393189
s__Methanosarcina_siciliae	0.351909	0.465428	0.316821	0.364293	0.411765		0.246646	0.327141	-0.124871	-0.244582	-0.432405
s__Methanosarcinales_archaeon	0.153767	0.667699	0.0423117	0.265222	0.271414		0.00309598	0.0835913	-0.215686	-0.331269	-0.139319
s__Paraprevotella_clara	-0.122807	-0.172343	-0.139319	-0.477812	-0.401445		-0.135191	-0.294118	0.438596	0.760578	0.48194
s__Paraprevotella_xylaniphila	-0.114551	-0.139319	-0.143447	-0.477812	-0.376677		-0.141383	-0.308566	0.44066	0.783282	0.506708
s__Roseburia_sp._CAG:100	-0.110423	-0.24871	-0.00515996	-0.0815273	-0.00309598		-0.0134159	-0.114551	0.250774	0.436533	0.261094
s__Roseburia_sp._CAG:10041_57	-0.102167	-0.195046	0.0154799	-0.0464396	0.0299278		-0.00103199	-0.141383	0.162023	0.386997	0.234262
s__Thermoplasmata_archaeon	0.436533	0.273478	0.349845	0.473684	0.345717		0.23839	0.203302	-0.157895	-0.133127	-0.356037
s__Thermoprotei_archaeon	0.370485	0.436533	0.178535	0.341589	0.374613		0.0567595	0.176471	-0.162023	-0.318885	-0.242518
s__Treponema_sp._JC4	0.54386	-0.0608875	0.498452	0.624355	0.713106		0.417957	0.147575	-0.409701	-0.0959752	-0.411765
P-value
s__Alistipes_sp._58_9_plus	0.644362	0.0746161	0.79864	0.779603	0.766979		0.766979	0.710922	0.58036	0.901814	0.710922
s__Anaerotruncus_sp._CAG:390	0.0256785	0.0687907	0.144937	0.318277	0.140107		0.193807	0.680377	0.0824121	0.609109	0.256431
s__Bacteroidales_unclassified	0.436393	0.0808061	0.546667	0.960648	0.704776		0.921385	0.729462	0.741905	0.225318	0.21876
s__Bacteroides_sp._OF04-15BH	0.680377	0.557797	0.609109	0.0687907	0.144937		0.620771	0.267389	0.0646532	0.000665972	0.0426843
s__Bifidobacterium_pseudolongum	0.482126	0.113513	0.626636	0.986878	0.441356		0.441356	0.609109	0.242278	0.875809	0.668292
s__Candidatus_Altiarchaeales_archaeon_WOR_SM1_86-2	1	0.402501	0.779603	0.397783	0.361167		0.888798	0.168138	0.680377	0.00294518	0.421685
s__Candidatus_Bathyarchaeota_archaeon	0.632523	0.135392	0.84348	0.524719	0.306043		0.993439	0.519299	0.38844	0.133078	0.215529
s__Candidatus_Bathyarchaeota_archaeon_B26-2	0.0237694	0.0208396	0.117667	0.19083	0.206029		0.245767	0.113513	0.173626	0.0594347	0.0354
s__Candidatus_Lokiarchaeota_archaeon	0.330804	0.256431	0.614929	0.412031	0.426557		0.656286	0.170867	0.856385	0.109466	0.0824121
s__Candidatus_Methanomassiliicoccus_intestinalis	0.379222	0.052219	0.81779	0.21233	0.235397		0.986878	0.552219	0.263704	0.0407626	0.383815
s__Candidatus_Methanomethylophilus_alvus	0.0943315	0.115576	0.232005	0.084042	0.0776647		0.228645	0.0510851	0.162773	0.00928909	0.0436712
s__Candidatus_Thorarchaeota_archaeon	0.0998132	0.0961333	0.274858	0.0943315	0.0354		0.196815	0.162773	0.101692	0.202926	0.271107
s__Clostridiales_bacterium_Marseille-P2846	0.0961333	0.286306	0.245767	0.187885	0.0187095		0.397783	0.271107	0.135392	0.0943315	0.187885
s__Cuneatibacter_caecimuris	0.79864	0.173626	0.698649	0.760688	0.492607		0.162773	0.256431	0.0105105	0.569028	0.184971
s__Euryarchaeota_archaeon	0.286306	0.01455	0.44635	0.754412	0.44635		0.49789	0.101692	0.471758	0.103596	0.0237694
s__Evtepia_gabavorous	0.524719	0.238821	0.947546	0.421685	0.330804		0.967203	0.37466	0.5634	0.0446757	0.379222
s__Faecalibacterium_sp._CAG:74	0.187885	0.00672993	0.306043	0.557797	0.206029		0.524719	0.176416	0.215529	0.0660107	0.107483
s__Faecalibacterium_sp._CAG:74_58_120	0.182089	0.00792629	0.306043	0.513905	0.160135		0.53564	0.238821	0.245767	0.0890761	0.124104
s__Firmicutes_bacterium_CAG:114	0.586062	0.271107	0.862851	0.482126	0.441356		0.901814	0.383815	0.674325	0.0426843	0.397783
s__Firmicutes_bacterium_CAG:137	0.0792237	0.0270174	0.062002	0.137735	0.0961333		0.0426843	0.0581819	0.101692	0.0808061	0.0407626
s__Lachnospiraceae_bacterium	0.379222	0.278641	0.754412	0.343623	0.436393		0.741905	0.779603	0.176416	0.170867	0.508539
s__Lachnospiraceae_bacterium_A4	0.170867	0.361167	0.482126	0.698649	0.805012		0.492607	0.306043	0.232005	0.168138	0.245767
s__Lachnospiraceae_bacterium_MD335	0.170867	0.206029	0.402501	0.574682	0.662279		0.318277	0.140107	0.184971	0.0890761	0.157528
s__Lachnospiraceae_unclassified	0.209164	0.170867	0.456425	0.232005	0.105526		0.674325	0.741905	0.32242	0.837042	0.993439
s__Methanobrevibacter_woesei	0.53564	0.603312	0.901814	0.754412	0.524719		0.869326	0.698649	0.54114	0.232005	0.184971
s__Methanococcus_maripaludis	0.586062	0.0467386	0.986878	0.37466	0.245767		0.993439	0.586062	0.37466	0.0792237	0.397783
s__Methanocorpusculum_bavaricum	0.290188	0.0158442	0.402501	0.19083	0.121931		0.530166	0.196815	0.426557	0.0467386	0.0660107
s__Methanoculleus_sp._CAG:1088	0.249289	0.626636	0.476928	0.0943315	0.196815		0.314166	0.128535	0.260051	0.00650921	0.060708
s__Methanofollis_liminatans	0.383815	0.238821	0.908332	0.748151	0.569028		0.895303	0.748151	0.30203	0.173626	0.260051
s__Methanomassiliicoccales_archaeon_Mx-02	0.0354	0.0436712	0.113513	0.0345628	0.0270174		0.0776647	0.0533721	0.0398274	0.0557372	0.0417148
s__Methanomassiliicoccales_archaeon_Mx-06	0.0716586	0.063317	0.245767	0.113513	0.0716586		0.650314	0.837042	0.513905	0.286306	0.32242
s__Methanomassiliicoccales_archaeon_RumEn_M2	0.0979605	0.0154029	0.290188	0.147396	0.173626		0.35233	0.347961	0.263704	0.215529	0.107483
s__Methanosarcina_siciliae	0.152402	0.0533721	0.199855	0.137735	0.0908031		0.32242	0.184971	0.620771	0.326595	0.0746161
s__Methanosarcinales_archaeon	0.54114	0.00318184	0.869326	0.286306	0.274858		0.993439	0.741905	0.38844	0.179237	0.58036
s__Paraprevotella_clara	0.626636	0.492607	0.58036	0.0467386	0.0998132		0.591788	0.235397	0.0702136	0.000378167	0.0446757
s__Paraprevotella_xylaniphila	0.650314	0.58036	0.569028	0.0467386	0.124104		0.574682	0.21233	0.0687907	0.000181163	0.0337412
s__Roseburia_sp._CAG:100	0.662279	0.318277	0.986878	0.748151	0.993439		0.960648	0.650314	0.314166	0.0716586	0.294103
s__Roseburia_sp._CAG:10041_57	0.686449	0.436393	0.954095	0.856385	0.908332		1	0.574682	0.519299	0.113513	0.347961
s__Thermoplasmata_archaeon	0.0716586	0.271107	0.15495	0.0488745	0.160135		0.339317	0.416843	0.530166	0.597538	0.147396
s__Thermoprotei_archaeon	0.130792	0.0716586	0.476928	0.16544	0.126306		0.824197	0.482126	0.519299	0.196815	0.330804
s__Treponema_sp._JC4	0.0214012	0.811395	0.0371221	0.00672993	0.00126456		0.0856957	0.557797	0.0925548	0.704776	0.0908031

## Sheet: Table S9
Supplementary Table9. The differential down-regulated genes between LNFC and HNFC in CD14+MON and FCGR3A+MON
CD14+MON	FCGR3A+MON
ENSBTAG00000009656	AIF1
ENSBTAG00000043570	BOLA
ENSBTAG00000043567	ITGA4
ENSBTAG00000020684	ENSBTAG00000043570
ND5	PTPRC
BOLA	STX2
PTPRC	ENSBTAG00000009656
H1-2	RAP1B
H1-4	ENSBTAG00000012668
H4.3	PNP
ENSBTAG00000007075	BCL2A1
AIF1	DOCK10
OSBPL8	ENSBTAG00000020684
PNRC1	PLD4
OAS1X	SIRPA
TPM3	VAV3
PDIA3	ENSBTAG00000043567
SDCBP	SAT1
ENSBTAG00000006383	TNFRSF1B
AHNAK	RIN3
LAPTM5	TPM3
IFNAR1	ND5
OS9	PEAK1
ENSBTAG00000022489	ITGB1
CAST	TLN1
PLD4	MS4A7
LCP1	H1-2
OAS1Y	ENSBTAG00000007075
TLN1	SDCBP
PTGR1	BIN2
ITGA4	FAM21A
ND4	HNRNPR
IFI6	LAPTM5
DOCK10	ITGAL
MACF1	TCF7L2
RIPOR2	TIMP2
STAT1	PRDX2
SMARCA5	EZR
SYK	ARGLU1
ENSBTAG00000023608	H1-4
ENSBTAG00000054461	BANK1
RIN3	LY86
NOTCH2	PTP4A2
EZR	OS9
MX1	SMARCA5
YWHAZ	OSBPL8
EPB41	MYH9
ENSBTAG00000040098	IFIH1
ENSBTAG00000012668	CTSZ
ATP8	ENSBTAG00000049297
ENSBTAG00000011511	LPCAT2
SAMD9	GIMAP8
RAP1B	SPN
EIF4G2	NPM1
MSN	ST6GALNAC2
NIN	PRRC2C
CRLF3	ENSBTAG00000032603
PRRC2C	LRRC25
TUT4	TXNIP
NPM1	FCGR3A
ZEB2.1	SMAP2
COX1	LYST
LNPEP	ATP2B1
ATP7A	HNRNPA3
EIF2AK2	PRR13
ENSBTAG00000049297	CALCOCO2
KAT6A	PLIN2
DDX3X	USP4
ME2	SPEN
TXNIP	YWHAG
SKAP2	LCP1
ND2	CTNNAL1
CX3CR1	RAB8A
RNF149	CD300H
IFNGR1	NEDD9
CSNK1G3	ARID4B
FNBP1	ROCK1
ENSBTAG00000037634	NR1H3
SF3B1	PIP4K2A
ZDHHC20	HLTF
RALBP1	TAL1
API5	PAG1
WASF2	USP24
HIPK3	CCDC88A
F5	PNRC1
LPCAT2	CDC42
SPAG9	DDX46
ZEB2	JAK1
STK38	CEACAM1
TLR8	CD55
ENSBTAG00000054774	GABARAPL1
ATP6	PGA5
SCAF11	MAP3K1
NCL	CALR
VPS13C	ATP1A1
HNRNPU	SRRM2
TMEM131	RIPOR2
ERAP2	ABI3
MYH9	PDIA3
ENSBTAG00000048353	RIOK3
CAPRIN1	PNN
BANK1	ENSBTAG00000052147
PABPC1	MEF2C
FNBP4	FAM107B
USP34	SCAF11
MTSS1	ADGRE5
VAMP5	ENSBTAG00000048353
OAS1Z	LUC7L3
CAPZB	SECISBP2L
PARP14	PAFAH1B1
LRRK2	NIN
SSH2	CAPZA2
GDA	IL6ST
KLF3	SH3GLB1
PGM2	SMC3
ABI1	ZEB2.1
CEP350	ETF1
IQGAP1	DBI
RESF1	GUCY1B1
FAM107B	RBM25
ANKRD12	CX3CR1
PDCD6IP	RASSF5
TNFRSF1B	LSP1
NADK	ENO3
ENSBTAG00000009664	ITGB2
TMSB4	EBI3
PYGL	MACF1
ATP2B1	HK1
PEAK1	STK10
EPSTI1	TNFSF10
DOCK2	HNRNPU
RPL13	UBE2L3
ENSBTAG00000030499	DOCK2
EML4	DYNC1LI1
PRKD3	BAZ1A
DTX3L	LIMD2
ACAP2	GOLGA4
CD300H	POLR2B
RPS18	VPS13C
BIN2	CAST
YWHAG	SYF2
ATRN	PTPN11
ZNF638	MYOF
IL6ST	BCNT2
ND1	DOCK11
DMXL1	CD46
NGLY1	PPIG
C1H21orf91	SRGN
ROCK1	PSMB9
ND4L	FNBP4
SETD2	VPS26A
TRANK1	SNX6
MBNL1	PPP6R3
PLXNC1	ENSBTAG00000038619
ENSBTAG00000027760	PPP4R3B
GNG11	GNG7
SLF2	ENSBTAG00000030499
BAZ1A	WAPL
CALCOCO2	SWAP70
RIOK3	RAB27A
SRRM2	SNX18
MICU1	NFE2L3
MX2	TBC1D8
TNKS2	RESF1
IKZF1	TCEA1
GLS	ST6GALNAC4
NUB1	IL2RG
MORF4L1	SRP54
ATF7IP	CD2AP
ETF1	UBQLN1
DOCK8	USP8
CLINT1	PTTG1IP
PRPF4B	LAMTOR2
DAPK1	SPAG9
DIAPH2	CAPRIN1
HNRNPA3	SEPTIN6
EIF3A	KMT2C
ERBIN	FGD4
RANBP2	CSNK1G3
CFAP298	NCL
CCDC88A	TSPO
MAP4	TMEM131
CDC42	TBC1D1
NFE2L3	FNDC3A
MATR3	HHEX
SH3GLB1	VAMP5
MAP3K1	AZIN1
DPYSL2	RAD21
APC	EML4
FCHO2	ANKRD12
JMJD1C	PFN1
AHR	DYNC1H1
TBC1D9	ARCN1
ENSBTAG00000052187	INPP5D
ESCO1	NOTCH2
GIMAP8	BoLA
PIK3R1	RPIA
ARCN1	NCF2
EP300	HP1BP3
EPS15	DDIT4
SP110	OAS1X
DDX58	STRAP
JAK1	HSPA8
ITGAM	SEC14L1
DCP2	EMP1
CBL	TNKS2
GPR183	USP34
ENSBTAG00000046324	PARP9
SUPT16H	TRIM38
STK17B	GOPC
STK10	EIF1
GRB2	HELZ
NCOA3	RFC1
FAM49B	SP3
SWAP70	NUP214
GALNT7	SGK1
TRIP11	BCL10
ENSBTAG00000051794	LRRK2
SAMHD1	ENSBTAG00000050417
TFEC
CYTIP
TNFSF10
MGAT5
DOCK11
TMPO
RALGPS2
SRRM1
HLTF
IFIT1
RBM25
TRIM24
ATP1A1
KMT2C
P4HB
PPP1R15B
ATRX
ITPR2
UTP14A
PIK3CA
VAV3
CCPG1
IFIH1
PARP9
ZC3HAV1
MAN1A1
ACTR3
CNOT1
NIPBL
PPP3CA
AQR
CCDC6
TMEM87B
UBQLN1
UGGT1
MOB1A
GRAMD2B
PTPRJ
WAS
GOLGB1
NSF
SFPQ
HNRNPK
LYST
PPP1R12A
TMOD3
IFIT5
PIK3AP1
PPP4R3A
PAK2
ADD3
SLC25A24
UBC
ENSBTAG00000038233
ASH1L
PILRA
ENSBTAG00000050417
PAPSS2
LRRFIP1
PTBP3
ZFC3H1
ARID4A
MYOF
VPS13B
SMC5
TET2
ARHGEF6
DNAJC13
RBBP6
ENSBTAG00000019018
IPO7
ZNFX1
TBC1D14
SMAP2
KMT2E
ARF4
TPP2
ENSBTAG00000049945
ADAM10
VCPIP1
ASRGL1
ASXL2
YWHAB
PAFAH1B1
ZNF644
ARNT
MYO9A
BACH1
DYNC1H1
SMG1
DDX46
EIF4B
PJA2
MON2
CYTH1
BZW1
NHSL2
RB1CC1
ZFYVE16
SERBP1
PRDX2
PHF3
ZBTB11
PTPN11
PIP4K2A
STX7
BCLAF1
KMT2A
VPS4B
RASSF2
ARID4B
INPP5F
UHRF2
ELMO1
UBR2
ENSBTAG00000025219
TRIP12
ITCH
USP24
FGFR1OP2
F13A1
NAIP
USP9X
LCP2
CFLAR
RBM43
PARP4
SLTM
ANKLE2
PIK3CB
PFKFB3
NSD1
PRKAR2A
ENSBTAG00000049233
BCNT2
CUX1
PNN
LRMP
RPL21
BIRC6
OXSR1
CDADC1
PTEN
GOLGA4
TCF7L2
CHD9
TRNT1
PDS5A
IPCEF1
LPL
ELOA
N4BP2L2
MIA3
YBX1
PIK3CG
BTBD8
ENSBTAG00000032603
NUP98
AP3B1
ARHGAP21
CIITA
SEPTIN2
SRP54
APOBEC3H
HMGCR
IFI44
GSAP
ENSBTAG00000001143
GLG1
SEPTIN7
XRN1
ANKRD44
SETX
PARG
SRSF3
SHTN1
HERC5
BAZ1B
DR1
PPP4R3B
RNF8
TM9SF3
PNISR
IPMK
ARGLU1
WAPL
ZC3H11A
ITGB1
KCTD20
ANXA6
ARHGAP17
PCF11
ND6
RAB8B
IQGAP2
IL10RA
ENSBTAG00000022498
ATF6
RNF19A
SP3
AFTPH
SLC44A1
FAM21A
FGD4
CTDSPL2
SMARCC2
MSL1
PSMD12
HIST1H2AC
LRP1
PIK3C2A
ARHGAP15
AP2M1
FAM13B
MILR1
ZFAND5
REST
ADAM19
EIF5
IFI44L
EXOC6
CD86
PIBF1
ILRUN
DENND4A
SYNE2
STK17A
RRBP1
PRPF40A
KMT5B
NUMA1
ATP11B
USP25
ENSBTAG00000048798
EFR3A
SAFB
AKAP13
ISG15
NRBP1
CWF19L2
TAX1BP1
SPTBN1
GNPTAB
ADD1
SNX6
KAT6B
UBTF
PRDM2
ENSBTAG00000038619
ACO1
DAAM1
TNFSF8
FYTTD1
SLC16A3
ENSBTAG00000049333
KIF5B
ACSL4
CFDP2
RAD23B
HSP90AB1
PTPRE
DYNC1LI1
HK1
SHOC2
PCM1
MAP3K2
SRPK1
SPEN
CCDC88C
UPF1
CLTC
ZNF24
SPN
BMP2K
VPS4A
ATP2B4
KDM7A
CEP170
RSRC2
KPNA4
TAB2
OPTN
POLR2B
UBE2Z
HSPA5
AHCTF1
HNRNPAB
HIPK1
IFI27L2
LCOR
FAM172A
MS4A7
HSPA13
IL13RA1
KIAA0232
C20H5orf51
CYFIP1
KPNB1
LSM14A
CD58
BOD1L1
SBNO1
SKP1
TNS3
CCDC186
PITPNA
ETS1
KIF2A
PRKACB
SCAMP1
PAPOLA
ELL
NKTR
ENSBTAG00000021649
MBNL2
DHX9
KYNU
CD55
CEBPZ
RAP1GDS1
INPP5D
SHPRH
ARHGAP26
AKAP9
CBX5
PRRC2B
TLK2
DEK
RO60
CHD8
NRDC
BPTF
RBM39
U2SURP
GNAI3
NRIP1
USP32
SMCHD1
PBXIP1
SEC14L1
WDR41
SET
CCS
BDP1
ADAM17
USP15
ATP6V0A1
HECTD1
FMR1
TMF1
TAGAP
TOP1
MTREX
CLIP1
VPS41
WSB1
GCC2
STAG2
SYNCRIP
UHRF1BP1L
ZMIZ1
DNTTIP2
G3BP2
CCT6A
SELL
MFAP1
BPI
STX2
EIF2A
ATAD1
RICTOR
C1H3orf38
MEF2C
PKN2
DGKZ
TBC1D15
AGGF1
MAPRE1
SLU7
MYCBP2
RBM45
ZNF106
SF3B2
ZFYVE9
CSNK1A1
RPL12
OSBPL3
TBL1XR1
STK4
NBR1
RIF1
INPP5B
LIMS1
CHD1
CILK1
SDHAF2
CCDC69
OSBPL9
FAR1
SBDS
NUMB
NUFIP2
SIKE1
ENSBTAG00000000682
MAPKAP1
ZNF800
MPHOSPH8
CCNL2
ARID5B
EMILIN2
NFE2L1
KLHL8
ITGAL
BTBD7
SOS1
SLC25A36
NCOR2
XRN2
MBP
MYD88
RNF10
THRAP3
MYO5A
NUP214
CD47
WASHC4
HELZ
EIF3CL
RFC1
SNRNP200
NCOA2
UBR1
MNAT1
TRAF3
VPS26A
TAOK1
IRF2
ST8SIA4
NSD3
MYO9B
REL
FRMD4B
EPC2
PPP1R9B
C23H6orf62
ARHGAP18
XDH
CAND1
SRSF10
SUCO
SUDS3
EXOC5
CTR9
EIF4H
CANX
CNOT6
TASOR
GMPS
ROCK2
RAB18
LRPPRC
CERT1
TUT7
TEP1
CCDC82
STAT2
SEPTIN6
NFKB1
OPA1
EXOSC10
UBR5
ENSBTAG00000048959
ARFGEF1
FER
FNIP1
MDM2
STXBP3
TMED5
PARP1
LBR
UBD
MEF2A
HMGCS1
CMBL
KDM1B
ATAD2B
HERC2
DHX36
CDK13
TMED10
PPP4R2
CYP51A1
IFI30
ARHGAP25
EIF5B
TRPM7
SH3KBP1
CHD4
ECPAS
ZNF292
ENSBTAG00000051845
USP3
SUPT6H
AGPS
PRR14L
CCAR1
NMI
GPBP1
PACSIN2
AOAH
GSPT1
MIER1
KIN
CXHXorf38
SIRPA
MORC3
MPP1
JARID2
ATP5F1A
CYLD
CENPC
FYN
SMC3
KRAS
RPS6
SAFB2
PIAS1
TNFAIP8
CDC5L
HP1BP3
AFF1
CCT3
HUWE1
WLS
PSMA3
PICALM
FYB1
PLEC
CTCF
WAC
LAMTOR2
MED1
PCMTD1
PSIP1
CHORDC1
MRPL57
TBC1D1
LRRC25
GBE1
ECHDC1
OGA
IGSF6
OSTM1
PRMT1
OSBPL2
SETD3
CDK12
VIRMA
FDFT1
DDX42
HCLS1
ENSBTAG00000023792
FUBP1
YTHDC1
STRN3
ENSBTAG00000038116
NCOA4
CRNKL1
DEFB10
ITSN2
OXR1
EIF4G1
CCT2
TMEM87A
GAS7
USP4
IFIT2
TRAFD1
MLEC
MAP3K8
CSNK2A1
ZC3H7A
FOS
CSGALNACT2
ACOX1
EEA1
CISD2
FXYD6
REV3L
WBP11
ZMYND8
SENP6
SMC6
FKBP15
TNRC6B
PTPN12
GDI2
CCDC25
USP1
PHF20L1
ZRANB2
GPCPD1
EPRS1
IRF1
PHIP
CD99
ITSN1
MSMO1
THOC2
PDCD4
NBN
HOPX
DUSP6
CALCRL
CREBL2
IDI1
HNRNPC
ENSBTAG00000051981
C3
BBX
TBC1D8
KLF6
SLC46A2
ZHX1
TAOK3
CEACAM1
FCGR3A
ADGRE5
PPP1CC
NARS1
RYBP
MXI1
USP8
CASP4
UTRN
SLA
ECE1
ENSBTAG00000054942
CKB
NRP1
TNIP1
SELENOP
NIBAN1
IER3
PAK1
IL2RG
5-8S-rRNA.4
IFIT3
PNP
CD52

## Sheet: Table S10
Supplementary Table10. Bile acid regulated gene list
ABCB11
ACAA1
ACOT8
ACOX2
20ALPHA-HSD
AKR1C4
AKR1D1
AMACR
ATP8B1
BREH1
CH25H
CYP27A1
CYP39A1
CYP46A1
CYP7A1
CYP7B1
CYP8B1
FGF19
FGFR4
GBA2
HSD17B10
HSD17B4
HSD3B7
KIT
LEP
MALRD1
NPC1
NR1D1
NR1H4
NR5A2
OSBP
OSBPL1A
OSBPL2
OSBPL3
OSBPL6
OSBPL7
OSBPL9
PANK2
PROX1
SCP2
SIRT1
SLC27A2
SLC27A5
STAR
STARD4
ABCD3
CES1
UGT2A2
UGT2A1
SULT2A1
HNF1A
BAAT
ARV1
AKR1C4
ABCC2
ABCG5
ABCG8
CIDEB
DGAT2
GPBAR1
PRKAA1
SLC10A1
VDR
ABCB4
HAMP
KCNMB1
FXR
ABCB1B
ABCB1A
GNAL
NR1H3
SLCO1A4
SULT2A8
